# Supplementary material for: Genome-Wide Characterization and Expression Profiling of Putative m6A Methylation Regulatory Proteins (Writers and Erasers) in Ginkgo biloba
Source: Biology (Basel). 2026 Jun 8;15(12):897. doi: 10.3390/biology15120897 (PMC13296198; doi:10.3390/biology15120897)
Supplement: Supplementary file 1 [file biology-15-00897-s001.zip]

Archive with 2 entries (2 files):
- Supplement Date.xlsx
- Supplement Figure S1.pdf
