# Supplementary material for: Genome-Wide Characterization and Expression Profiling of Putative m6A Methylation Regulatory Proteins (Writers and Erasers) in Ginkgo biloba
Source: Biology (Basel). 2026 Jun 8;15(12):897. doi: 10.3390/biology15120897 (PMC13296198; doi:10.3390/biology15120897)
Supplement: Supplementary file 1 [file biology-15-00897-s001.zip › Supplement Date.xlsx]

## Sheet: Table S1
Table S1. Detail information of m6A regulatory genes used for the construction of phylogenetic trees.
Plant taxonomy	Species name	Genome Version	Gene Name	Accession Number	Sequence
Bryophytes	Physcomitrella patens	V3 (annotation v3.2)	PpMTA	Pp3c1_32590V3.2	MDVSMGGGEEEIVALREQLRHLQNKVEHLRRTGLEQSRSLAVTVPDLEAAVELSLKVASVFGGLEIKRKHPTEIQESVQKKSDSVHAISGGDHNELPGGPRYAGPGQSFSGGLSNGSIEQRGILGAPYKANVDIDMGGPRLPGDSWGGAEGPVQGEGWGADSWGGGGWDGGRGVGPVNALGVVKAMVAGYLLSHMSVFPIDSLTIYYRMLAKEVNPIEIDALHEVGGGGEAGGVTAVDYALRSMAEAGGLQIEDIEDCQYGGFHVLVLNFDRGRLIKELPGGCLPPPPRMGGDHHHRGVMEPNVGPHGLPTRPDMWDHLQGGPPPPGGPMFPGGGGPLMLPRNGPRGMGMLGMPGGGPGLGGGFGGPFPRPPHAPGLHGGMGGKGRGPAEEEDIDALLH…
			PpMTB1	Pp3c5_5900V3.3	MGSPEGGGTEKYLSKRRKSASSHYPKARDWDDEEAYDEDRRYRSSKTKVSSRSDREREITREKEKDREKERDHDRGDREGRSRDEYFEKGVKQLRSFREDKHDERAERDDREVVESRAGSNKRRNASEKVSKNNEVGPTQEEKKGGRADYAIAVNEVTLRKHERAHDLGEEELKIGEPRVEKSREKERGRREEPRIDRGHNGEDEKYRRSDSRTTRGEGLGEDSVIKRNLHRERYYGKEEEKLWKKESKAERSHDRSESNVRNFITRAERFSETEDEKVRHSDSYVEESQNGETEDYQRVERTHEFRDSLKSRKGVYRAGRSHDIDDDSMYEIDLRHERATKTVTTSVLNSNYSKSGKNVEEKKSARAGRRMHSQYDEKDLRIVEAQGEGRDRYVEISG…
			PpMTB2	Pp3c6_26980V3.2	MEGGCKSLLSEKVKCSSQVAHDEDSQDFKKLVARGEAEPGEGEGEGGGDNELKKPERNRREKERLEKEELDEWEKSTHYREKRSGNWSKEKCHFDHTQSRDKSEWRDLKVGNNLEGEREESGNKIPSLGRRRGRDTLEREDCDLGGRFLGGDDREGEREREQKKGRGMEWQRERDKGKERERERKRRDELYWNDQQHIGSERYDDRYCDLNGGGRSTVKGRENRGYRVKEKYRSRGTGREELDDRHRRVSWDRREDERTGKLASKESTHGFMRDSAVAREKVDEDGSRRPRWDEEKGKKSLSRDSIEEAKLSRSKVEDLVDKVHATEKDSGSDLPDDRCRLKGKHGRPVTSPQSPDDRRELYKGGTCAISSRSPDDRRDHRSSKAIANSRSPHDRRVER…
			PpMTC	Pp3c10_21330V3.11	MDAASGEVIEVELQNGVVIIEGNNGVFMEPVRVLNSGYDMHDVKFERYYSRAFFTSVSMPSSGVTNEGSDTRKRKRKRVYNLNEKEVLAENRHQEVRSVILKAHEAFQATVAPSLRNYITFDGRDDCVPSPSKSCSSMQNLGIEEGEVNFVELAALWQAPLYEFSFSKGQVDCEEEESRTTPMFNTIIKSSSRTSEVAECGACKYLLPKSCTFLISDISEVHRLIPVGDSKDGFNLMVIDPPWENKSVHRKSLYPTLPNKYLLSLPVKQLAHADGALVALWITNREKLRHFAETELFPAWGVKMAAVWYWLKVTVEGTMVSPLDLAHHKPYECLLLGYLPSKIGSTSEESVQFTGSREHADLPDKFVLISIPGDHSRKPPLKSLLSKHIPGQRHAERGL…
			PpVIR	Pp3c22_17700V3.2	MAALPRCSLLFADSFHHDRLCQHVDEVRFTEPVVITACEVVELHQPSRCPTLALKGITSPESCALEFYVRSGRDSRFQRLGPAFLHSPAAIPFLDVQAAVTEHLVLRGSYKSLTLVIYGNLASELCVDNNPDTNNVSQRATSKIVSLREILCTQPSSILSLSNLQLYTPPTKEQGTLLQRLIKYVDGRDATQHMVSMLLTAAAAWHLSHQRQREGAQWCALKKDDPLDGSRSLLCDDSIREMSELHNLLQQKEGDDKHTSSDEANGRVLVQLSLHWLQVGLDPSAGLNSSISAVESLLGGLAAVQLLFTSCPKDVPAFLAGGGMRLLHQVVEEISGTSALLLFALTSVECTLRHASGCEEFSAQDKRILLSLLEKKQRPPVVSLLQRILQRLRCYELAV…
			PpFIP37	Pp3c8_10480V3.5	MASPKTAPPFADDEMFDFDGETCNENGMTGVKREFADLDDDEEELYPSKKIYASHGPSSDHATTTILNLRSTLEDRDSTIATLKASLDAANGELDKWKNSFINDSLFPAGTTADPAVVTQAMQKLQTTESQLKEQLLTAKRRESVLVVKLANTEQEVVDLKSTVHDLKLMLKPSMQQTRRLFLDPAIHAEFSRMKKELEAADKRVKELQDDLAAVQFTPHSKHGKLLMAKCRTLQEENSEIGREASEGKVHELGTRLAVQKSLNSKLRRCYQELYDTVEDVNYELERSQQMVYNLQREVQKRDHQLAEVLKQNEEHQSRREEPTTTHEEEDHQQLVVKDGDK
			PpHAKAI1	Pp3c20_10060V3.3	MVNLTIRLGKTGAGAGAIPGGKQEQAGGTIPKGPSVPPHLMGTDLPHLKGVGTVFSEPCAMNFVGVKALRKPGDKVHICVRCDFPIAVYGRLIPCEHAFCLTCAKLYPTCFLCEERVTRIQKMDVLEGIYICGAPGCLRSFLARPDFDLHISDAHSQLLQLEQGRLSPERNPSAANSLSETQVQSQHADVAPPVRQPSGTLQVLLPRKEPQRKPPKSVRQDPLGLLARPVPELRLPEEFPHHRAGDQRTNSSKDGKTQGNDQKLLPRYREWEMHAPQGQGENERNTHEGESLRERRLDGGSSNHSGRRKEREGDKGGPPPHPPPPPPSLPPPKKSHKQEQQQPIQQLPPPPPYPPPSFPPAYLPQQEGNSFPSRFEAPRSFHSGMLYENGHQLRHPNGS…
			PpHAKAI2	Pp3c23_4130V3.1	MVNLTICLVKAGAGAGGSPGENQELAGGTIPSASKDPSMSPHLIDTDLPLLRGVGVVPSEPCAVNFVGVKAHRRPGDKVHICVRCNFPIAVYGRLIPCEHVFCLTCAKLDPACFLCEERVTRIQKMDVLEGIYICGAPGCLRSFLARPDFDMHISDVHSQLLQLEQGRLSPERNPSVGNAAPKTQSQHADATPPVRQSSGTLQVVPPRKELQRKPSKGARQDPQGVLARPVPELRLPEQFPHYTRDQRSTHEQETNHANAFDSHGSDQKVRRHREWVMHAPQGQGEDERENYERQSQRGRRLDGGSSNHSGRKKEGEGDYRNPRSPLPTPKGLHERKEHQLSQQSNQQHPPPPPSYLPSFSPAYLPQQEGNSFPSRFEASRGFHSSMPFENGPQLRHPN…
			PpFIONA	Pp3c8_21040V3.2	MERKTMHPRNKYAEKPPDFTLLAGLYPQFSEYVTYGANQKARIDWTDFNATRELTRTLLYHDYGITWWIPDGQLCPAVTNRANYIHWIEDLLALSPAPWLSSGDHLVTGLDIGTGANCIYPLLGTSLHGWRFVGTDITPVALEWARWNADSNPHVSALIEIRSAIREPVTTLDGNDQSICGNVVIGPPLPPSMQGSVIEVDPQDPQLLPKELVTDSSDVDPEGPLKVVTDEIVQSCEGCLDRGLPSEPTISSTPCNEPEYPEPPTNAPGNAPSETGPESCANVLVGVVSEEERFDFCMCNPPFFSSLEEAGVNPRTSCGGTEAEMVCPGGEEAFVARIIEDSAQLKHVIHWFTTMVGRKATLKGLTARLWALGAAAVRTTEFVQGRTSRWGLAWSFASP…
			PpALKBH1A	Pp3c15_20640V3.3	MLNCGAAIASVPPCKTQSIQCLPLCVFRVMGYADAQEGAFSRTAFRSTEKAYKRYTHVSSAKSRNQHSRRAQVPATDVSKVLDFKKLGEDGEYNIEGVSRVEGSGWPVYTIDKHPGFYFIPEALNKAEQLYWATECLTTFPQPPNRTNHNAMYGPIANLWAAFQENKILVEVASGKQERDLISNSAETRSVDEKISDSIESVRAEVSDDITVVEKNRFHDNGITTSGGDGGNSWEFRDCSTDFLKTSSAKTVSSETLVRKLRWATVGIQFDWSKRAYNEALPFQEIPPKLADLARRLAKPAMENEDFKAEAAIVNFYGPDDMLGGHVDDMEADMSKPIVSISLGCKAIFLLGGTTRDEPPAAMFVRSGDVVLMAGPARHCFHGVPRIFSEAKESELPDF…
			PpALKBH1B	Pp3c16_180V3.1	MAVSAAAQWLQQALLDQCSGSSPALQLDEGLVSDLVSYCEIAAPSEAQQYLFSIVGEEQCKDIVTEYLRRRGDGYSDVFMFHDHGREAQGETGLHAYMKPKEDETFLAGSKKTSKTIKQKPNTPEVQGNSPQVSTASSKSGLSQSSKPIKTRGRKGGKGITLAEAAEGLALFPRGGPCNCQASRHKLINNCLGCGKIVCEQEGEGPCNFCGALVLREGSDYAGLEGLSMPPANDAEAAAQAFKDRLVEFDRSAAKRTTVIDDQSDYYEIDGNAWLSDKEKLLLRQRQEEEERIEAERRKRVVVTIDLLGRKVVMEDKGDGKGNSPHENLVLAGDSGQSGTSDYRIIPNPFIDSNPVYVGPKGATGTKNSEKLINQLQGMVLDRTGRVQHDDPIFEAVLG…
			PpALKBH2	PAC:32934503.CDS.1	MPVHSCRGLLACGRAKVFGFSNKHVFMMASAWGTNQIMALYSRKKQKMSSPERTVQVSVSQPLSAVGKQNLGHTLAETPVRTYSTHPTYPFPIADLHPSGGLLHSESILTSAGKVIKKGDLDLLYFQAFIKAPMANMLYKHLLHELPWYKVMYIARGMTINTPRYTTVFGIDETAVFEAPSDEEGGESVGDDEEKKHIRTHIPVAGPRVLSAISKQPVPENVYHKPPRPIPRCLQELKRCVEQATDEYYNFVLVNFYADGTHSISPHSDDESFLGTNPCIASLSLGGTRDFVMKHKTRKDVNSEKFALRSGDMVVMRGTTQANWFHSIPKRTGKTQATAPRINVTFRKCINAKGSNNYSHYNVGSGPIHRFVNGAMMEQTITE
			PpALKBH6	Pp3c2_18510V3.1	MRGATPPSSSLPNRFRVGEVPTIYYVPDFVSAAEEASLVQEVQVAPVAKWKTLKNRRLQNWGGVVHEKGLISQPIPAWLSSITEKIAKETNLFPAPINHVLVNEYLPGQGITSHQDGPVYYPVVAILSLGAPTLMHFTPHVRLTEANNDENPDGLLEPSQKTQGGRDHPVQATCSLVLMPRSLLVFKDSAYTEYLHGIDEAYEDLLNNKVVNLDAYLSHVSSRNDGIAEDSRLGDVAEEKDMLRRTGTRVSLTCRHVPKVYKNFLRL
			PpALKBH8	Pp3c8_16200V3.1	MGIWNMDIMLQTSFVKPPPTMQGTAHLYVANCGPDVGLAFSDIKKAFEIFGSVENVQLAGASGSRVYVSYHNVDDAVAARNAWNLKPCDALQGRVMVIQHAVPQTQSSVEEQVVFTSSADVGVPGLTLYTDFVTLSEEQELLREVDERSWQTLAKRRVQHYGYEFLYKTRNVDLSQKLGELPASLEPLLNKISLVPEIASAEEPTLPFDQLTVNEYPRGVGLSPHIDTHSAFEGSILSLSLGGPCIMEFRKYIKRGNSLVDGDAHTSTSISQQNDESNENAEAIVVRNDDSVPTGSVYIIRKALFLPPRSLLILSGEARYAWHHYIPHHKIDNVNGQVLDRGTRRVSFTFRKVRPGACNCPFIEHCDSQVSDAGELALQNEEIKESTKTLEELRSNDEI…
Lycophytes	Selaginella moellendorffii	v1.0	SmMTA	EFJ09274	MLPFQQRPGQLPTKSGSEDVMKDLETLLAKKSYLESQKSKTGEELLDLLHRPTAKETAVAAKFKTKGGSALKEYCPSLTKEDCRGHRGSYLPCEKMHFRRIISLHTDVNLGDCSFLDTCRHMKTCKYVHYELDATLDVPGVSRSLSKPRADYCSEVELGEPQWVNCDIRSFKMEILGQFGVIMADPPWDIHMELPYGTMSDDEMRNLNVPVLQTDGLLFLWVTGRAMELGRECLELWGYKRVEELIWVKTNQLQRIIRTGRTGHWLNHSKEHCLVGIKGNPEVNRNIDTDVIVAEVRETSRKPDEMYPMLERISPRTRKLELFARMHNTHAGWISLGNQLNGVRLVDDNLRRRFKAAYPDVEVHPPNLSFGTETSSSQAPLLV
			SmMTC1	EFJ17432	LVSDSPSTGYNLIIIDPPWENKSVHRRSIYPTLPNKYLLSLPLQQLVHSSGALIGLWITNREKLHQFVEKELFPAWKLIPVGVWYWLKVITDAGTMVSELDLNHHKPYECLLVASTLMQARLRFFDHNDVPHRRVAITVPGQHSRKPPLGVLLADFAPKPVRALELFAREMNANWTSWGNEPLRFQGKSYFVERVPEDLTLSGNDTV
			SmMTC2	EFJ35042	GYNLIIIDPPWENKSVHRRSIYPTLPNKYLMSLPLQQLVHSSGALIGLWITNREKLHQFVEKELFPAWKLIPVGVWYWLKVITDAGAMVSELDLNHHKPYECLLVAGTLMQARLRFFDHNDVPHRRVAITVPGQHSRKPPLGVLLADFAPKPVRALELFAREMNANWTSWGNEPLRFQGKSYFVERVPED
			SmFIP37	EFJ13878	MASTPFDEDEFDFGGDVVGDVGIRAGKRGFGELEDDDDLFPSKKIYGSAVAAGSDHATTTILNLRASLEERDGTIASLKADLATANGELDKWRNLFQSGESILPENSTSDPRLILDHIKSLQASQARVKDQLASSRRKETAMLIHLSNKEQEIAEMKTLVHDLKLSLRPPTLQSRRLLLDPAIHVEFTRMKKELEIAEKKAKDLTDDLAAVQFTPHSKNGKMLMAKCRTLQEENEEIGREASEGKIHDLETRLAVQKSLSSELKRGYQELFRYVRDLNEEAERLQQMVRILQSQVEQKDWQTA
			SmFIONA1	EFJ19446	MKRKRSTHPRNRYAEGSPDFAALAARYASFARYVRINPSTGRGSIDWRDYAATRELTRVLLDCDYGILGWWIPDGQLCPAVTNRANYIHWIEDLLQGFPAPGKNAEGGVLGLDIGTGASAIYPLLGASLRGWKFVATDVTSVALEWGRRNIAANPHLMELIEVRSAAKNGGEDEEENHRLLVGVVKDEEIFDFSMCNPPFFESMEEAGMNPRTACGGTPEEMVCAGGEAGFVSRLIRESVELGTKIHWYTSMVGKKSSLKALKAEIRGCGATMVKTTEFVQGKTSRWGLAWSFSSAGAVKSGSGRSCFGTGTSSSGSFSFVLEGIDRKCSALEVLGDLGSHLEAGGVACKIDAASFAITGTPGDQREGFDQRNSDGKSEFKATLFQQSPGCLLVKIWIS…
			SmFIONA2	EFJ21053	MKRKRSTHPRNRYAEGSPDFAALAARYASFARYVRINPSTGRGSIDWRDYAATRELTRVLLDCDYGILGWWIPDGQLCPAVTNRANYIHWIEDLLQEFPAPGKNVEGGVLGLDIGTGASTIYPLLGASLRGWKFVATDVTSVALEWGRRNIAANPHLMELIELRSAAKNGGEDQEENHRLLVGVVKDEEIFDFSMCNPPFFESMEEAGMNPRTACGGTPEEMVCTGGEAGFVSRLIHESMELGTKIHWYTSMVGKKSSLRALKAEIRGCGATMVKTTEFVQGKTSRWGLAWSFSSAGAVKSGSGRSCFGTGTSSSGSFSFVLEGIDRKCSALEVLGDLGRHLEARGVACKIDAASFAITGTPGDQREGFDQRNSDGKSEFKATLFQQSPGCLLVKIWIS…
			SmALKBH1A	EFJ16410	MGYLDAQAGDGGRTAFRRAEKKYKLYKQSTTHKHSSCRSRMEIPVTDLSQVIDFERIRDGDGVTRLDHSDFPVYALEGHTGFFFIPRAVPHDQQFHWIREALTVFPEPPNRTSHSAHYGPLFGLWSSATKKGVLSPTGPENGDLFVRKWEFADPGEERKQEGVVSATALLRKLRWATLGVQFDWSKRAYDISIPYRSFPPALSELATKLASPAMNGDQFRAEAAIVNFFGPDDMLGGHIDDMEADWSKPIVSISLGCKAIFLLGGETRDDPPVAMFLRSGDCVLMAGPSRRCFHGVPRIFTGCKESDLPDFSALAMGEIKENVAILDYIQQSRININIRQVF
			SmALKBH1B	EFJ17881	MGYLDAQAGDGGRTAFRRAEKKYKLYKQSTTHKHSSCRSRMEIPVTDLSQVIDFERIRDGDGVTRLDHSDFPVYALEGHTGFFFIPRAVPHDQQFHWIREALTVFPEPPNRTSHSAHYGPLFGLWSSATKKRVLSPTGPENGDLFVRKWEFADPGDERKQEGVVSATALLRKLRWATLGVQFDWSKRAYDISIPYRSFPPALSELATKLASPAMNGDQFRAEAAIVNFFGPDDMLGGHIDDMEADWSKPIVSISLGCKAIFLLGGETRDDPPVAMFLRSGDCVLMAGPSRRCFHGVPRIFTGCKESDLPDFSALAMGEIKENVAILDYIQQSRININIRQVF
			SmALKBH6A	EFJ05531	MELSKYAVGRVDSIFYIPDFITAAEQSFLLHQVNSAPSSKWKTLTNRRLQNWGGIVESNGLVPQPLPSWLTKITEKISSVTGLFPSPINHVLVNEYLPGQGIMLHQDGPSYFPVVAILSLGAPTLMRFKPHLRLIEATKDLEKAPENTSVALLPGSLLIFKDAAYQGNCKAFFLPSSSFSRVSDYLHGIDESREHRLDDNVSSIFSQFLSRVSLTCRFVPKLRRNFIKL
			SmALKBH6B	EFJ25952	MELSKYVVGRVDSIFYIPDFITAAEQSFLLHQVNSAPSSKWKTLTNRRLQNWGGIVESNGLVPQPLPSWLIKVTEKISSVTGLFPSPINHVLVNEYLPGQGIMLHQDGPSYFPVVAILSLGAPTLMRFKPHLRLIEATKDLEKAPENTSVALLPGSLLIFKDAAYQVSDYLHGIDESREHLSMFRLKTVADFQVSNTHLLDPKTSILQQNEARVSLTCRFVPKLRRNFIKL
			SmALKBH7A	EFJ34055	MIVARMGSSPRGKQWEHVEEVEGLWICRDFLSNHEQQELIDDIEAVESWFTNPNENQAMRFGGLPLWALNLSALVHSCVLEEQLSKRSKILAREVISREPLFDQMIVNSYKPLEGIGAHVDLLRFEDGIVILSLVSSRVMTFKSCEDGSRKVGVLLRPGDLLVMSGEARYGWTHEINTNPAQQIWDGVPVPQESRISVTLRRLCRQN
			SmALKBH7B	EFJ37557	MEDESAVRNLLCAVFGDSEDDSGEDGIFSERQWEHVEEVEGLWICRDFLSNHEQQELIDDIEAVESWFTNPNENQAMRFGGLPLWALNLSALVHSCVLEEQLSKRSKILAREVISREPLFDQMIVNSYKPLEGIGAHVDLLRFEDGIVILSLVSSRVMTFKSCEDGSRKVGVMLRPGDLLVMSGEARYGWTHEINTNPAQQIWDGVPVPQESRISVTLRRLCRQN
			SmALKBH8A	EFJ18741	MEGFARAVGATRHLYVANCLGIALESVKAAFSKFGPVLDACAADSSKARVIVSFEREADAAAARDAWNRQCCGALGERALVIEFAAPRERIKLVEVPVSTSAQELGIPGLSLLTEFISSREEERLLQEVDARPWQALAKRRVQHYGYEFLYNARNVDTSKFLGEFPDFLQPLLEKISSIAELQETSEATFPFDQLTVNEYPRGVGLSPHIDTHSAFQGSIISLSLAGPCVMEFRKYASEGVSPEFERKALFLPQRSLLILSGESRYGWHHYIPHHKFDLVSGQSVPRESRRVSYTFRKVRHGPCRCNFRQYCDSQ
			SmALKBH8B	EFJ36068	MEGFARAVGATRHLYVANCLGIALESVKAAFSEFGPVLDACAADSSKARVIVSFEREADAAAARDAWNRQCCGALGERALVIEFAVPRERIKLVEVPVSTSAQELGIPGLSLLTEFISSREEERLLQEVDARPWQALAKRRVQHYGYEFLYNARNVDTSKFLGEFPDFLQPLLEKISSIAELQETSEATFPFDQLTVNEYPRGVGLSPHIDTHSAFQGSIISLSLAGPCVMEFRKYASEGVSPEFERKALFLPQRSLLILSGESRYGWHHYIPHHKFDLVSGQSVPRESRRVSYTFRKVRHGPCRCNFRQYCDSQ
			SmALKBH9A	EFJ27578	MHRAAKVQKEEEDCEEEEEDEEDEEGEGCSETQSVMSGSASISQRAGQKKVLTPQEREHIRYLQVVRKKDFVCMEWIKGMRVNILQGLELHTNIFSAAEQSRLLDMVFELELKGQRNELKERTYSAPRKWMQGKGRVTLQFGCCYNYSHDKFGNTPGILQDEEVDPLPPLLKSTIKRLVRWHVLSPTCVPDSCIVNIYEIGDCIPPHIDHHDFLRPFCTVSLLSQCSIVFGSSLSVAAPGEFDGSFSTQLPVGSVLVLNDNGADVAKHCIPAVPSKRVSLTFRKMDPRKRPYGYRSDRSMEAIPLLD
			SmALKBH9B	EFJ37366	EEDEEDEEDEEGEECSETQSVMSGSASISQRAAQKKVLTPQEREHIRYLQVVRKKDFVCMEWIKGMRVNILQGLELHTNIFSAAEQSRLLDMVFELELKGQRNELKERTYSAPRKWMQGKGRVTLQFGCCYNYSHDKFGNTPGILQDEEVDPLPPLLKSTIKRLVRWHVLPPTCVPDSCIVNIYETGDCIPPHIDHHDFLRPFCTVSLLSQCSIVFGSSLSVAAPGEFDGSFSTQLPVGSVLVLNDNGADVAKHCIPAVPSKRVSLTFRKMDPRKRPYGYRSDRSMERI
			SmALKBH10A	EFJ08437	MAPEDGSLCMVDRGVSLDSSGGHWVAAATAGDERDVFISWLKGEFAAANAIIDALCQHLQQVVGRPGEYDFVLGSVHQRRYNWNPVLHMQQYYSIADVLFSLQQVAFRKQAPVASGGDSPVQVEGNPSIRSGLKSNKVDAEIESKRSDSPLADEASIASDTTSSVEELKTELPSSNISTAKRSDAKKTSSVADESAEKSMSGFEEIDGQKVNVLEGLKVHEGIFDTKEASRLAALVSESHAAKKKNKIEAGGKRSSKAKGKEVIHFGTIPSEISSPVTEETAEPMPAFLESIIDRLVKCQVVPASKRPDSCSISVLEPGDYMPPHKHNNFEQPLFILSLGSQSELAFGRNLKANSSSTDEKYKVGLPAGSVLVLEGNSAQMVQCAVQPLQSTRMLVTFG…
			SmALKBH10B	EFJ15148	MAPEDGSLCMVDRGVSLESSGGHWVAAATAGDERDVFISWLKGEFAAANAIIDALCQHLQQVVGRPGEYDFVLGSVHQRRYNWNPVLHMQQYYSIADVLFSLQQVAFRKQAPVACGGDSPVQVEGNPSIRSGLKSNKVDAEIESKRSDSPLADEASIASDTTSSVEELKTELPSSNISTAKRSDAKKTSSVADESAEKSMSGFEEIDGQKVNVLEGLKVHEGVFDTKEASRLAALVSESHAAKKKNKIEAGGKRSSKAKGKEVIHFGTIPSEISSPVTEETAEPMPTFLESIIDRLVKCQVVPASKRPDSCSISVLEPGDYMPPHKHNNFEQPLFILSLGSQSELAFGCNLKANSSSTDEKYKVGLPAGSVLVLEGNSAQMVQCAVQPLQSTRMLVTFG…
Gymnosperms	Pinus tabuliformis	V1.0	PtMTA1	Pt3G16100.2	MHTEGDDELVYIKEKRQKLVDRIKATRIAQDELIYTVEKVVPNFGSSLDLSISVISAFNEADPNTTVRPHKRHHGGGSGSGVGATGGVLNSEDRNDVSRMDYVNGSEEADIRSRLLRLDDKHEYDATGSHLNALSTVKVMVADVLLDRCADRTCFPPIDSAAILRKLENGYCTPAHKNTLVELGGEVGAIAAVEMALKAFADENAGVDLEEYAVSGKNRIMVLNIDRTRLAKVLPETAQQLNTKNTDNLNGMGAVPVMGTAGGMDLSRAPAGMNSGIPRPDMWAGSSGPHPKGVHRMPMARPPKFPGSKRPQMMGPRAVDRPTGFMGMPGPGGGPGQGMGFNGHPAMQRPPIGPSPGLVPPPLSSKPRTEEDDIKDIETLLKKKSFKELQKSTTSEELY…
			PtMTA2	Pt3G16120.1	MGAVPVMGTAGGMDLGRAPAGMNSGIPRPDMCAGSSGPHPQGVHRMPLARPPMIPGSKPPQMMGPRAVHRPMGFMGMPGPGGVPGQGMGFNGHPAMQRPPIGPSPGLVPPPVSSKPSTEEDDIKDIEALLKKKSFSELQKSKTSEELYDLIHRPTARETALAAKFKTKGGTQLKEYCKALTKEDCRRQRCSYIACEKVHFRRIIASHTDISLGDCTYLDTCRYLKTCKYVHYELDPTPDLPMPGMVGLPPPIPLRAEYGSEIELGEPQWINCDIRNFRMDILGQFGVVMADPPWDIHMELPYGTMADDEMRNLNVPTLQTDGLIFLWVTGRAMELGRECLELWGYRRIEELVWVKINQLQRIIRTGRTGHWLNQSKEHCLVGIKGDPEVNRNIDTDVLV…
			PtMTA3	Pt8G42330.1	MKTCKYVQYELDPIPGLPMPGMVGLPPPKPLHVEYFLEVEFGESKWINFHIRNFRMDILGQFGVIMADPPWDIHMESPYGTMADDERRNLNFTTLLVDGLIFIWVI*
			PtMTA4	Pt9G54780.5	MSKADMHIEGNDELIYLKEKRQKLVERIEDRCIVQDELIYTLDKLVPNLVSSLDLSLRVISAFNGADPNRRVRPHKRHHGGGSGSGVGATGGVLNSEDRNGVSRLDYVNGSEEADIRSRLLRLDDKHEYDASGSHPKALSTVKVMVADVLLDRCPDRTRFPPIDSAAILRKLENGYCTPADKNTLVELGGEVGAIAAVEMALKAFADENAGVDLEEYAVSGKNRIMVLNIDRTRLAKVLPETAQQLNTKNTDNSNGMGAVPVMGTAGGMDLSRAPAGMNSGIPRPDMWAGSGEPHPQGVHGMPVAGPPMFPGSNPAQMMGPRGVHRPMGLMGMPGPGGVPGQGMGFNGHPAMQRPPIGPSTGLIPPPLSSKPRTEEDDLKDIEALLKKKSFRELQKSKT…
			PtMTA5	PtQG10640.1	MHIEGNDELIYLKEKRQKLVERIEDRCIVQDELIYTLEKVVPNLVSSLDLSQRVISAFNGGDPNRRVRPHKRYHGGSDSLTRDALCAKVSGSGVGATGGVVNSEDRNGVSRLDYVNGSEEADIRSRLLRLDDKHEYDASGSHPKALSTVKVMVADVLLDRCPDHTCFPPIDSAAILRKLENGYCTPADKNTLVELGGEVGAIAAVEMALKAFADENAGVDLEEYAVSGKNRIMVLNIDRTRLAKVLPETAQQLNTKNTDNSNGMGAVPVMGTAGGMDLSRAPAGMNSGIPRPDMWAGSSGPHPQGVHGMPVAGPPMFPGSKPPQMMGPRAVHRPMGFMGMPGPGGVPGQGMGFNGHPAMQRPPIGPSPGLVPPPLSSKPRTEEDDIKDIEALLKKKSFR…
			PtMTA6	PtXG28010.1	MPGMVGLPPPKPLRAEYCLEIELGEPQWINCDIRNFRMDILGQFGVIMADPPWDIHMELPYGTMVDDEMRNLNLPTLQADGLIFLWVTRNAMELG*
			PtMTB	PtQG00990.6	MESPESPRDRDRDGEDEDWEVSERRRHRSGRSRRRSNPDESEEWQSGTRRKSGSERGSGKKKTTSSGKAGSGDDDDYDDKGVLGPRSTREEREGDDYVNRGTISDKRDKMDRKSSSGYQDAMAVGGRKGKEESVGAKASSRLEEDERSRRQGGSYSFSDHDRNQSRKGTGRAAKAEAMVKVSSYETSQSKSKGKGDFYRENDPESAQERGLIRQGSDDARYAERNAERKGSGKEKGEGGRGIKHEKEDYEGKSRRWDETDCLRSTPNPHNEDIDADKGERRITRGRDKLGNVRDRENEARNETGEFSSKSKSRFGEAFHDNSKPTRASGREERRIDEVERRTKGRGKSELHVDNVDGIKAINTSRDDKSDDIKDDKQRRMRESMLEEFDSWEKPGGQRQ…
			PtMTC	Pt9G57360.13	MGGGDGHEAKTRDGLEEFLSTGIYRIPNGNALFLDPVRILNTFYSYFSISPSHYYNARALPRPRIESSQNQEEEEDGQNDNKKPQRKRKRKVYTLNEKEQIAEKRHKEIRPFLSSAYEAFFEDPNFSSILKCLKESHGCHVRTDDVLEIADKCRESTASFVEVGKLWQAPLYEMSLYNCARKEPSENGGETVLKQERKSTLPLFNSLVENKSNGDAMAECLCSCYVLPRQSSFLMSDLKQIHQLIPARSSDRYNLILLDPPWENKSVYRRAVYPTLPNRYLFSIPMRKLAHPEGALVALWVTNREKLRMFVEKDLFPAWGVSYAASLYWLKVTEDGHMLSNLDLPHHKPYECILLGYIHKEENATEDEVSHKMPLDKHVIISVPGDHSRKPPIGNLLLD…
			PtVIR	PtJG09310.1	MGRPEPCVLFAQSFVHSQLDEHVDEVRFTEPVVISACEFLEQNASPSSPMISLSGASCPQSFALEVFVQCEGEARFRRLCQAFLYSPSSSNMMEVQPVVTNHLVIRGSYRILSLVVYGNTAEELGQFSVEFDLDNSLASLVRSPAEGKIEDLPLALQPVKPTFEESISSLRQLHHTMEPLQVPLVKQILYLSVKIGQMPLDEGSARKLIKVLLSATSPFLSIDSSAAVIKGNHKRNKTIPSDVNSPQIILSNLVETKNELMDLYRKLLSKIDDLQGGNSEHQFEMEKMTQLVTEDLVVNIFQQWFQVDKQSSINGISMLSQIDKMIGGLSTMHLLCTDAEGCRQFVEAGVMQHLVDILQHDSGRSTATTLMVLGVVERACRYAVGCEALLGWLPREGGA…
			PtHAKAI1	Pt3G56800.1	MLQIRLSKPSSSEAQGSKPAASSENVRVSCPDYLVLADLPVAKALGGTCSNASVVKFVGRRSSRQLGARVHFCVRCNLPIAIYGRLSPCEHAFCLTCARSDFSCYLCDERIQNIQTIKMLEGIFICAAPHCFKSFLKRMEFELHINETHWDLLQPIVEKNEAQEKDVPKARPDLSDPQLKKQSDSQPRVLSPSPSVSSFQAPEQQHHVSEAHSLQFHPMGVLVTSATFPEERDDKPRDNQSKGSSGTQQQDMKQLSRPQIHHKQSNHHWPHFQQQGYEGNSGDSSQDIYQENQQGFEKPHHQSHQKKHPRYIHGERHATSHEQHLDLHADNQHHWQQEKPCYEDLHQNNAEHQNMHAKQQQKQILTKPAIQPVMPLQYPYHISPVGAQQNYNPQYHPTS…
			PtHAKAI2	Pt7G48280.1	MLQIRLSKGALGSEGGTGTPKISGSDNVTVSCPDHLVLADLPVAKGLASPSNLNLNVKGVKTVGRKRRRRQGDKVHICVICDFPIAIYGRLSPCEHAFCLMCARSEPSCYLCDERIQKIQTIKMLDGIFICGAPHCLRSFLKKYDFEQHLKDVHFDLLMPESEKEVQQKDVSTAKPSVSETQYKQQPLHVESQVLSRSVSAPSLHPSQQVPHAAESSSFRPQPNSVSMSPVTSPPEKQPQLNQSTGFTGTPVTSPPEKQFQFNQSIGSSSGANFQEQKSEHKQTGYQQQFDNHGNTSVSPQQQNQVMPQVSEKQPNQSPRDYYQRHLHGERHHTNSELYQSPHSGQQYIQKQEKQQTDGLYQHNPAYQVLPQRPPMLVSANQPGIPPFPNYPYHMSYPM…
			PtFIONA	Pt0G08290.6	MKRDFPREGYALSALAFMVVIFAMTIITLLNLASPELNTRKMPRKFKSSSTSMLGRRGNTHPRNKYAENPPDFDILASLYPSFHPYVFYAPNGRPRIDWTDYNATRELTRVLLHHDYAINWWIPDGQLCPTVPNRLNYIHWIEDLLASELIPKQHNGDRVRGFDIGTGANCIYPLLGAALHRWHFVGTDVTQVALEWAQNNIQNNPHLVDLIEIRKAREGEFEEKNGCTQKSEEEGPLESLTFDESEKGVAEDDSQLSTSGQPEEPGKEEMGAVNPLLSFNDHQIGESLEVSPSKGSVVVTKNCEGPPVLLGVIRKGEQFDFCMCNPPFFESMEEAGANPRTACGGTLEEMVCPGGEQAFIKRIINDSVHLKEQIRWYTTMVGRKINLKDLTTILRKVG…
			PtALKBH1	PtQG27940.4	MGYSESLQGDADRTEFRKAEKRYKLYKAVRGSIPRERAPPTDLSDVVDFRKILDLFNETGATPPGIAKLEQDQFDRTVFTVAERPGFFFIPGALSMEDQFLWIKESLVTFPQPPNRTNHNAFHGSIHNLWSAAQNQKVLVEAGNLNSGVETDSQSNTIIKGPNGSSWVFMDEKDLKEKKAKPGFPLKAIAASMLLRKLRWATLGLQFDWSERNYDVSLPHAKIPDALSRLAKQLAMPAMENAEFCAEAAIINYFASADDMLGGHLDDMEADLSKPIVSISLGCKAVFLLGGESRQDPPIAMFLRSGDAVLMSGPARRCFHGVPRIFTDPENCDVPAFQSKFLDSSDTPFVDYIKGSRININIRQVY*
			PtALKBH2A	Pt1G45740.3	MNSSSKNNTNNKEEKTWIDLGNGSELVYFPRLFPHAQSLEWLSYLDQHIPWTRPSLFIFGRTCSQPRETCYVSKSGLPAYKYSGYEPVIHSWDDYPPLKDILQAVHEALPGSTFNSLLLNRYKHGGDYVGWHSDNEVLYGPTPTIASVTFGAEREFLLRKKKTKISKGEGVQALNNGVETKEDKKIKHSESEVQGTIAQMSAVSTVPLCTKRAFQSNTVNVFEKLKTNRGDSHSQVSQVYKDRYSFMLKHGSLFVMKGYTQRDWEHSVPKRMKLPGLRINLTFRYVRES*
			PtALKBH2B	Pt1G45850.1	MNSSSKNNTNNKEEKTWIDLGNGSELVYFPRLFPHAQSLEWLNYLDQHIPWTRPCLFIFGRTCSQPRETCYVSKSGLPAYKYSGYEPVIHSWDDYPPLKDILQAVHEALPGSTFNSLLLNRYKHGGDYVGWHSDNEVLYGPTPTIASVTFGAEREFLLRKKKTKISKGEGVQALNNGVETKEDKKIKHNESEVQGTIAQMSAVSTVPLCTKRAFQSNTVNVFEKLKTNRGDSHSQVSQVYKDRYSFMLKHGSLFVMKGYTQRDWEHSVPKRMKLPGLRINLTFRYVRES*
			PtALKBH6	Pt5G11410.1	MEDYEQNRLEKFIVGSLPTIAYIPDFITEAEQNHLLQQINSAPMSKWKSLKNRRLQNWGGVVHEKGLLPQALPSWLSTSTQKICDWTGLFPSPINHVLINEYLPGQGIMPHQDGPAYFPVVAILSLGSPAVMTFTPHPKLITLQHNGNNEIFQTKSDGSQEDIGHKDNYMSLSAVLLPRSLLIFKDSAYEDYLHGIEDCTVHQFDEAINIDAVSGDTSNSTCVADFTTNDDIDIEAPAKNRSTISRTGTRISLTCRLVPKVLKNLIKL*
			PtALKBH9	Pt5G29770.1	MYQSPQNSPSHGSSNGSRNKNKYEGKKQSSYRSARQDVQLAYSSSSAGNANGSIDNHKMDLQRAAAVWLPSLSSDLCEPCMRLLEERVNGLASGGFGEEKAEFSGHQAHDGISIDGRPASELTQGNRDEDEVNSGRVRFQNSWSDIAQEAEEKHEVLSDEADPSSAASLSGGKKRDLSRDEREYIRFTQLGRKKDFVCIERINGKPVNILEGLELHTGVFSAAEQRRLVAFIYQLQEQGRKKQLRERTYSEPRKWMRGKGRVTIQFGCCYNYAVDKNGNPPGIVRDEEVDPLPPLFKAAIRRLVRWHVLPPSCIPDSCIVNIYDESDCIPPHIDHHDFVRPFCTVSLLSECNIIFGSNLKILGPGEFVGSTAIPLPVGSVLILNGNGADVAKHSVPAVP…
			PtALKBH10A	Pt4G35550.1	MPSAVREAKGNGTKSNQNGSITARKTMIDERDVFISWIRGEFAAANAIIDALCNHLRSVGEAGEYESVMACIQQRRYNWISILQMQHYYSVADVALALQQVTSAKKHRKRNKNGALRSSQAPLQLNNASPDVDPPEIQSGGEKDLLNNGVFVDASENSQSTNDQSSTDATENLDGGHKERESGDSELSVKQEDDEYRQAMVKTTESFMANELVDGQLVNITKGLKLHENIFDSSELSRLTSFICDLQVAGQQGKLRGQTFITSKRPMKGNGREMIQLGVPVIVKHLKDQDANETPKDVVEPIPTILEAIIDRLIRWNLISGTRRPDSCIINFFNEGDYSQPHMHPYHFERPFYTLSLLSECTMVFGRVISMDHPGDYSGPFKHSLVAGSLLAMQGNSVD…
			PtALKBH10B	Pt7G29350.5	MASANAVANTGKNSSFTVGGGGNSGRSRMQVQNSEIQRRQWIPDERDNFMSWLRGEFAAANAIIDSLCQHLRIVGEPGEYDFVLSTIQQRRCNWTVVLHMQQYFSVAEVLYAIQQVAWRKQQKKSDHSTGTQINPVSHGKDNVHSPIDRHGSVRPGNSNLPSQSVKKSGQRVSLTQNGSKDEGFVSGAAYAGKRENTDANNEAQLYDALSVNSALQSGEGFNNLSGSTTSEIEKTKSSAPSELAEKGKQEEETKHECQAQAEPDIGGSITRGTQERLENRGSNLTEKHEREVAESKFSSSEQNDTSRKGRRLKAAESNPARPKAMDGACSTHQSVSGASEDILTNLDFQFVSKQEDDRRRSMIRVSKNFVGNELVEGKMINIVEGLELYENIFDSSELS…
	Ginkgo biloba	Version-2021	GbMTA1A	evm.model.chr4.1641	MDSEIEEVEGLMYLKEKRQRLEERIENSFIAQDELANSLGRLIPNLVSTLDISIKVISAFNGARDQCKRVRPCKRHPVQEIEQGRNLFKRGSNLCKVSQARALSIVKVMVVHVLLDRLPFLAIDSVAILRKLENDHCNPLEKNALFELGGELGGIAAIELVLRTLADESAGVEIEEYKVSGKSRIMVLEIDRSQLGKFLPETQQQQNSEGTGVVPSQGTAGGMNGAPFGMMGPDPGGISGLEMGFSGFPPTHRSLLGTTYSSGLSSSFSKPRIEEDDMKELEALLNKKSFRETQNSKTGEELLDLINRPTARESAAASKVSISIIPWSDVKEAAYIKGLVCISSNYMVQSLMPLLLVQCVCLFALSFGFRESLTSLSGVLQFKTKGGLQLNEYCSALTK…
			GbMTA1B	evm.model.chr4.1642	MDSQIEGNEDLLYLKEKRQHLEERIENRCIAQDELINSLVKLVPNLVSSLDLSLKVVSAFNGSDQNRRARPHKRHRVGSDLHTRAGVLGSGPGTTGGVSHSEDKNASTETKVFSKVGFMKGSEGEVKSRLLRLEDRLDSEKGGSNGGRVSQPRARSIVKVMVAAVLLDRNPFSAIDSAAILRKLENDHLAPAEKNALVELGGEIGGIQAVEVALKALADENAGVELEEFVVSGKTRIMILGIDRNRLAKELPETPQQLNLEDTNNSNGMAVGSAPGTGGGMDLNGAPFGLNPGIPRPDMWIGSGEPHMQGVPGMPAPGPPMFSGGGPPPIMGPRGGPRVMGMMGMPGPGSVPGLGMGFRGVPPMHRPPLGPVPSSGPPTSSSKPRTEEDDMKDLEALLN…
			GbMTA2	evm.model.chr10.1399	MAMVERRTCPLPVSGGAIKEEGRTKQVAVTDLGGGEEKDTMDSDLTAKLEDIQDIYEVINKPSVKRKAVLAKFEAKEDGKSAGMVKEYCTYITLTDCEGNRPKNIPSFCNKVHFRLKPNQPYHPTIGVCQYLSGCRNQNICPAAHFFECTQYSGPRERAIQKLPPPGNLPRYAYEQNVLPNQSIRMNLRPETNMDFLGKFDVVMADPPWSIRQDMSYSLMADSHITDLKWSNLQTHGLIFLWVTTRCLETGRECLRKWGYKACEEIIWIKTNQLQHYLIMGATGHYLNHSKEHCIVAIKGSPKLHRNLDTDVIVSQARESSQKPDEIYSLIERMCPGSRKLEIFARQNNLRAGWISVGNQLPEIIIHDEELRKAYETHKLENPLDHPPTPVMVPN*
			GbMTB	evm.model.chr9.116	MTKLNSGIEQLEPLSLQRYLADDLFTNTSFKYISFMGDFICVCYEVAFDIPDICYQWGFRRCEDICWVKTNKENPSPGLRHDSHTLFQHSKEHCLMGIKGTVRRSTDGHIIHANIDTDIIIAEEPSQGSTTKPEALYRIIEHFALGRRRIELFGEDHNIRAGWLTIGKGLSSSNFNAEAYVKNFTDKDGKVWQGGAGRNPPPDAPHLVGTTPEIESLRPKSPPQKNQQQQANSVSQPAANSTNKKASANSPGPPQNSQASVMATPVAGLGQEVQASSASGAVSALPVSEITKSGASGPVNEQRPIPVLPSTSRTSVIGSRTGLEVEGGMEVEKFLDAETPGNMDLPK*
			GbMTC	evm.model.chr9.2039	EARPFLSCAYEAFLKMPNVSNILRCLKEDGCSLQVDDALADNPGKTDASFVELGKLWQAPLYEISLCNYLSEESIQDEGEGVHKWDKKSTLSLFNTLIENKRNDDIRAECLYSNYILPRQSSFLMSDLNQIHQLIPACPSDGFNLILIDPPWENKSVHRQAVYPTLPNRYFFFIPLMRLAHPEGALVALWVTNREKLRTFVEKELFPAWRISYAAAWYWLKVREDGHLISELDLAHHKPYECIVLGYINRQGNGLEDEAIHKMPPDKHVIFSVPGDHSRKPPIGRPRPVRGVELFARELLAGWTSWGNEPLCFQQSKYFLKALKSNDA*
			GbFIP37	evm.model.chr7.1789	MASPPNLDDDDDFGGDYAGNITRSGSKRPRGLDDDEDFKDHGEEENAPGAATGIVLILRDSLKKCEEECKSYQEKCKHAEDELEKWRLAFQNESFIPAGTNPEPGLVVNAMQNLRSSEEALKEQLEKAKKKEAAFIVNFAKREQEIAELKTAVRDLKSQLKPPSIKARRLLLDPAIHEEFTRLKNSAEEKDKKVKELEENLAAVNFTPQSKMGKMLMAKCRTLQEENEEIGMMASEGKIHELGMKLNLQKTQNLELRREIQGLLDYMEMLNEGVEKSHEM
			GbHAKAI	evm.model.chr2.1765	MLQIRLSKGLGADGGASKLSGSDNVTVSCPDHLVLADLPVAKGLGTVSNVKVVKTVGRKARRKIGDKVHFCLVCDFPIAIYGRLSPCEHAFCLSCARSEPSCYLCDERIQKIQTIKMLEGIFICGAPHCLRSFLKRPDFELHIKEAHSDLLQPVVEKEEAHQRDISTAKPVVSDSQAKQPLHADPQALSRSLSAPTLQVLQQPCPMSESPSLRSQTKSVPVSPVMSPPEVKQPQQIQSRGSSSGGKQQDHSKQQTQQRQPGYQQLHDHQSNPGTSPQQQYQVKQQGSEKQPYQSPPENSYRQYRGEIHHSHPDKLQSSFSGRQHRHPQERPQPDGSHPDSPAAYQALQGNQPQRPPAPMATIQPGMPPPIPNHPFPHSYPMQPEVQPHQQSNPNFDPSG…
			GbFIONA1	evm.model.chr6.890	MTSNRKRKFQSKSSRSIHPRNKYAENPPDFAKLASLYPSFSSYVFYAPNGRPRIDWTDFNATRELTRVLLDHDHGIKWWIPDGHLCPAVPNRSNYIHWIEDLLSSDLVPEQRSGDEVRGFDIGTGANCIYPLLGAALQGWHFVGTDVTQVALEWAEKNVQNNPHIADLIEIRKAGELENGRFDDNECPQKNEEASERLSSDLSEARVASEPGIVDEGSQISISVHAEEPCKEDRRPVELLSITDQQIDESLVVQASDGSGVFSKSYQGTPVLLGVIKEGEHFDFCMCNPPFFESIEEAGANPRTSCGGTVEEMVCPGGEQAFITRIMEDSIKLRERIRWYTTMVGRKISLKVLITNLRKVGVTMIQTTEFVQGRTSRWGLAWSFISPSKKTIVACSITE…
			GbALKBH1A	evm.model.chr1.1539	MGYHDAHEGDAERTAFRKAEKRYKLYKNLSSTRRSKNRGKVPPTDLSDVLDFRKILDSFNQNGTIPRGIGKLEQQFGWPVFTITERPGFYFIPGALSMEEQLYWIKESLTSFPQPPNRTNHNATYGAIHNLWSATQNKKVLVELGNPNSVDEAEFLSSPVRENPIRSKWVFMDEADLKKENLMDCLTLKSLAASVLLRKLRWATLGLQFDWSKRNYDASLPHKEIPDALSRLAKELARPAMQQGEFCAEAAIVNYFCSDDMLGGHLDDMEADWNKPIVSISLGCKAVFLLGGPSRQDPPIAMLLRSGDVVLMAGPARQCFHDGKESIKAVLGKQSYLPLEGTEEVLKQHVVFGTAEMGVQCQPVVKFAIHQASRLFFHVRYGKDWDSDLTWVTVARMSS…
			GbALKBH1B	evm.model.chr4.229	NIIRDNAQHVIAEYLCRRLDASQPNSIDDSAGKPMISYRKPEVSIAKGSTGKNQKKASKSRQILQTNDHSARGKHERLQIDRQSKDARTKKEDHKEESDDTSAKPLQNFRHSEPCNCQARWHKLVNNCLSCGKIVCEQEGEGPCSFCGAEVWGNDHHPMHFRGSSGGISEGEVTANMLKNKLLAYDRSGHLQTTVIDDQSGCFDIDGNAWMSHEEKIKLQRKELEEAEKVHQNRTVLLLDLAGGKVSVALEDDAQQSNVPSHVIPVKKQFPNPRIMANSNITECPVYVDVVKSAQQIQCRKTKIPDSMMVRSGRVQHDDQFIEVPNFQSSVGRPGFTSYADEKTSNSSLGTEKGSYREISAAVILHPMEHGMDVRSTTGSLPAHRSDDSLSSEFDICIA…
			GbALKBH2	evm.model.chr7.897	MLVFSVMTLPLNRLIAGFTNCQLHFVDSYPVLAASLQRETCYVADKSLPAYKYSGYQPVVHSWNDYPQLKEILKAVHEALPGSTFNSLLLNRYKDGGDYVAWHSDNEVLYGPTPTIASVTFGAEREFLMRRKKTAKGFKEERKNMPNKDVDTKEKKRASNNNLEQVQRPRMTLTSSMESSMPPSINKACQSDFSKPANAFQKLKTKQGDAQSKLFKDHHSFVLKHGSLLVMRGHTQRDWEHTVPKRMKVPGLRINLTFRYILES*
			GbALKBH6	evm.model.chr11.543	MGIIDVIMLNNLQSWLSSLTASAFSVLPSWLSAITERICKWTGLFPSSINHVLINEYLPGQGIMPHQDGPAYFPVVAILSLGSPAMMNFTPHPKLINSDMTPSVQTVHVKSTFRLNSSQNGNYGQHQTSSNRSQEEDVRNPDNHDALSVVLMPGSLLIFKDSAYEGYMLIHRWHSKSGSIQSETTENNKSDWNTNLTNLPPSTKGAQKFDQALGGFVGASIFNQLLLTPKYSTVAFNWSAEQHIIKLELQHYRQLL*
			GbALKBH8	evm.model.chr2.1924	MGLGKLKYTRPKIVGGVLGPTSHLYVANCGPAVGLLLETIAAAFGTFGTVMSVQAADESGSRVIVTYCEIAPAQAAKEAWDGHPCSYLGGRVLHIRYSVPQAPCQVEDTLPIFKMALEMGIPGLYLIHDFVTKEEEHELLAAVDERPWQGLLKRRVQHYGYEFMYKTRNVDTEQYMGQLPLFVSQMLKRISSLPEVNQVEHSLPLDQLTVNEYSAGVGLAPHIDTHSAFDGCILSLSLAGPCVMEFRKYTNGAWSYPQEADDDVPCEQVNNDYSGVKVSMTKHKQVSKQSPDFIRKAIFLPPRSLLVLSEEARYAWHHYIPHHKVDIISGERIPRSSRRVSFTFRKVRFGPCHCQYWQSCDSQTHIIDTVRTLESKPVIEDNGKKRNEVFQHKIENDKS…
			GbALKBH9A	evm.model.chr11.1267	MRGDNRSFWATPKQYDEIQNGSRYRRREKKQVNNDPQYQYQTAKEEYATNRSAPGRSPRIVSSSDNVSLSIKSRLGPRVQPSPGEETYSLNRQEDKETMDLQKAAQIFAQWLPSLSNELCASCIQVLQDRVNDLASGNIVADRLDFCVSHGENSAEDNFVGQKFDEKSNESTQGHTTVEDSEFYKESEWTSESYDNGRPTSSSDTQWIQRWSPSHHSWADMVQEEEMEETSKQDLGGSDEAESAATDVENSSRKEQKRVLSRDEREYIRFMQVGRKKDFVCLERINGKLINILEALELHTCVFSAAEQKRMIDFIYELQERGRKKQLRERTYSEPRKWMRGKGRVTIQFGCCYNYAVDKNGNPPGIIRDEDVDPIPHLFKLAIRRLVKWHVLPPTCVPD…
			GbALKBH9B	evm.model.chr11.1281	MLLEEIFELQEKGEKRLLHERTYLKPKSWMQGKGRVTLQFGCCYNYRSDEYGNRIGISQIDKVDPIPNLFIKVIKRLIRWHVLPMDCVPDSCIINIYEVGDCIPPHIDHHDFLRPFCTVSLLNESSIVLGRELRTISPGVFDGPVHIPLPVGSVLVFKGNGADVAKHAISAVPKKRVSITFRRMEPTKRPNHYNAINLDGIEPLRCLTVATPIIHDFYNYDMAKTRWMDWYYCVENISDLG*
			GbALKBH10A	evm.model.chr8.906	MPVYYNNYSKGIFLTAYHPMVITWHNGQLERMAGGADGMRPTVPPYTTPMFPTTRNPAVVESPARTVPAISHSAISSIDKLIPAKPAAGGEIKRAVIKQSWGAFRIHFVMAPGDLVKDSGNASGGRVMGMAVFQHTEIHQRDAFISWIRAEFAAANAIIDALCNHLRSVGEPGDYDSVLACIQQRRYNWITVLQMQQYYSVADVAFALEQVVFRKHQATNSNGLHNSENFVEINSVSSETDQPEIETGGVKDEEAVVRNGGDDVNENGKELARSGNDHSNIAEKHKGSLKERCSNGDSLFLLNQEEDWQRQARIKAAKSFVANELVDGHLVNVIKGLKLYENIFDSLELSRLTFITHELHVAGQQGKLRGQTFMASKRPLKGNGREVIQFGVPIISGQL…
			GbALKBH10B	evm.model.chr2.1321	MASGDAVANVGKTSSIGGGDFSNKTRMQVHNSEIRPRQWIPDERDNFISWLRGEFAAANAIIDALCHHLRIVGEPGEYDFVLTCIQQRRYNWTVVLHMQQYFSVAEVVYALQQAAWRKQQRNSDHFACAQINPDFRGKDNLSSQMDGYGSAIHGNVNYGSRNYHGSTTYRAESIKKSGQQSSSNQNGSKAGVSVSVGAYEEKTENVGMNTQAQLGDAVSTNSALHSVEGPDNVPGYGTDKLEKQSSSSVNPFSNQKSMGGDESKQISKEQAGSGNNGSNGMDEHEEPKLPNSERNDTFQKGRKSRAAEFNPGKPKLLDGASVTYQSGVCDDMLSNVDFRFLSKQEDDRRRTMIMASKNFVGNELLEGKMINTVEGLELYENIFDASELSRLASLIQELK…
Eudicots	Arabidopsis thaliana	TAIR10	AtMTA	AT4G10760	METESDDATITVVKDMRVRLENRIRTQHDAHLDLLSSLQSIVPDIVPSLDLSLKLISSFTNRPFVATPPLPEPKVEKKHHPIVKLGTQLQQLHGHDSKSMLVDSNQRDAEADGSSGSPMALVRAMVAECLLQRVPFSPTDSSTVLRKLENDQNARPAEKAALRDLGGECGPILAVETALKSMAEENGSVELEEFEVSGKPRIMVLAIDRTRLLKELPESFQGNNESNRVVETPNSIENATVSGGGFGVSGSGNFPRPEMWGGDPNMGFRPMMNAPRGMQMMGMHHPMGIMGRPPPFPLPLPLPVPSNQKLRSEEEDLKDVEALLSKKSFKEKQQSRTGEELLDLIHRPTAKEAATAAKFKSKGGSQVKYYCRYLTKEDCRLQSGSHIACNKRHFRRLIA…
			AtMTB	AT4G09980	MKKKQEESSLEKLSTWYQDGEQDGGDRSEKRRMSLKASDFESSSRSGGSKSKEDNKSVVDVEHQDRDSKRERDGRERTHGSSSDSSKRKRWDEAGGLVNDGDHKSSKLSDSRHDSGGERVSVSNEHGESRRDLKSDRSLKTSSRDEKSKSRGVKDDDRGSPLKKTSGKDGSEVVREVGRSNRSKTPDADYEKEKYSRKDERSRGRDDGWSDRDRDQEGLKDNWKRRHSSSGDKDQKDGDLLYDRGREREFPRQGRERSEGERSHGRLGGRKDGNRGEAVKALSSGGVSNENYDVIEIQTKPHDYVRGESGPNFARMTESGQQPPKKPSNNEEEWAHNQEGRQRSETFGFGSYGEDSRDEAGEASSDYSGAKARNQRGSTPGRTNFVQTPNRGYQTPQGT…
			AtMTC	AT1G19340	MAKTDKLAQFLDSGIYESDEFNWFFLDTVRITNRSYTRFKVSPSAYYSRFFNSKQLNQHSSESNPKKRKRKQKNSSFHLPSVGEQASNLRHQEARLFLSKAHESFLKEIELLSLTKGLSDDNDDDDSSLLNKCCDDEVSFIELGGVWQAPFYEITLSFNLHCDNEGESCNEQRVFQVFNNLVVNEIGEEVEAEFSNRRYIMPRNSCFYMSDLHHIRNLVPAKSEEGYNLIVIDPPWENASAHQKSKYPTLPNQYFLSLPIKQLAHAEGALVALWVTNREKLLSFVEKELFPAWGIKYVATMYWLKVKPDGTLICDLDLVHHKPYEYLLLGYHFTELAGSEKRSDFKLLDKNQIIMSIPGDFSRKPPIGDILLKHTPGSQPARCLELFAREMAAGWTSWG…
			AtFIP37	AT3G54170	MEFSSQDDDFGGDDSAANATRASGNRRSFGDLEDDEDDIFGSTTVAPGVRTGMILSLRGSLKNCKDDLASCQNELESAKTEIQKWKSAFQNESFVPAGKSPEPRFLIDYIQNLKSSEKSLKEQLEIAKRKEASCIVQYAKREQEMAELKSAVRDLKSQLKPASMQARRLLLDPAIHEEFSRLKNLVEEKDKKIKELQDNIAAVTFTPQSKNGKMLMAKCRTLQEENEEIGHQAAEGKIHELAIKLAMQKSQNAELRSQFEGLYKHMEELTNDVERSNETVIILQEKLEEKEKEIERVKKGLEIVSELVGDKKDEVDEIDEDAKEEIAGGE
			AtVIR	AT3G05680	MVRSEPCVLFAQTFVHPQLDEYVDEVIFAEPVIITACEFLEQNASSSSQAVSLVGATSPPSFALEVFVRCEGESKFKRLCNPFLYTPSAPYPLEVEAVVTNHLVVRGSYRSLSLIVYGNIVKDLGQYNIILEGRSVTDIVSSTEGNLEDLPLVLHSVNRTIEECLSSLDIVSLPLAAVDLPVEVKRLLQLLLKIFDKLATNDVVNKFVDTVVSGVSSYVTDNVDFFLKNKNCSAVTSSLDSGLFHDIVDRVKEDILDLNEIQESDVALGLFSFLESETYLATSQQLVVMLSPYIQFERDSLCTVLPKLSKGKATLLGLSLAFLLCSGREGCLQFVNSGGMDQLVYLFGHDGQNSTTITLLLLGVVEQATRHSVGCEGFLGWWPREDGSIPSGKSEGYCL…
			AtHAKAI	AT5G01160	MLQIRLRRDSPTETGNGARPSPTETVTVACPDHLVLADLPVAKGIGSVTPTTVIKPVGRRSRRQLGERVHFCVRCDFPIAIYGRLIPCDHAFCLECARSDSICYLCDERIQKIQTIKMMEGIFICAAPHCLRSFLKKLDFEAHVHDLHGSLLQADAEKEDGNQSDVQSTMQQSSASESTLRAPLRSQLQQSRELNRSASFAKSQSGFSQVQNYPPDSDNSRPPGFETASPKPGIRFPDYPQPMNLMQPPSLPVPMNQNPGLPQQFGFPSYPTTESGSSQQFFNGAQYEMTRTESGGSEQSSLLGYPPPSPMTNLNFQGSYPPPSWNPGMAPPHTTQQVNRGRDGQSFGWPQENRDGFGQE
			AtFIONA1	AT2G21070	MRSGKKRARSEPGSTKQPRSKYSDNPPDFASLASLYPSFKPFVFFSGSRARIDWTDYNATRELTRVLLLHDHGVNWWIPDGQLCPTVPNRSNYIHWINDLLSSGIIQSLGGDGSKVKGFDIGTGANCIYPLLGASLFGWSFVGSDFTVVALEWAEKNVQSNPHFSDLIEIRDSKVPPQCSSVPEVENTEREKTIQEEAEISATVKSDYHDNKSFIEPAVLLGVVKENETFDFCMSNPPFFETFEEAGLNPKTSCGGTPEEMVCNGGEQAFVSRIIKDSAVLRQRFRWYTSMLGKKANLKLLISKLWEVGVTIVKTTEFVQGQTSRWGLAWSFMPIARKIIAPPVVKKSVLSFMLECIKRQYSAVDVLQSVEEFFKSCGASCKLNSSTFSVDIVASNDQC…
			AtALKBH1	AT4G02485	MDEEAENLRAAFGDSSDDEDIADRPGKETIGIGDSAVWERVEEINGLWLYRNFLSIAHQSHLLSAILNEGWFVEESINQAMRFGDLPSWATELSDLIRETLESVDLPVLSADLLWREPLFDQLIVNLYQPGEGICAHVDLLRFEDGIAIVSLESPCVMRFSPAEKNEYEAVDVLLNPGSLILMSGEARYRWKHEINRKQNGFQLWEGEEIDQKRRISITLRKLCQA
			AtALKBH2	AT2G22260	MWFSSQNGFLVPSLFNVSYRKNCSGHKLKEVTDSDTFSDNGKDDSDTKKRFHYHQDQRRMSLTSIVAVESPSSSNAPSRKTIDLGHGSDLIYIQRFLPFQQSWTFFDYLDKHIPWTRPTIRVFGRSCLQPRDTCYVASSGLTALVYSGYRPTSYSWDDFPPLKEILDAIYKVLPGSRFNSLLLNRYKGASDYVAWHADDEKIYGPTPEIASVSFGCERDFVLKKKKDEESSQGKTGDSGPAKKRLKRSSREDQQSLTLKHGSLLVMRGYTQRDWIHSVPKRAKAEGTRINLTFRLVL
			AtALKBH3	AT3G14160	MNHSEARGSGGHKGYRGRSQASEQWVPVAADDKSLEDSSGNRVRGSQGKGRSRTSWSPRNSYGRGNDEHSPVQAYVNKSNVGFVEKGVQQDRKSLEDGIGSTKQPDDGAAAGDNKAVLQSKSTNVSGGSFVSSECEDKDGAKMYCDLVNRVNDVTLSCQESVSSTVVQKVELSSVEDQKSAPKADGAGNSSNESSTRHFDIFLEKKGIVLKPNLLVLSREKKKAAKGYSGTVIRPGMVLLKNYLSINDQVMIVNKCRRLGLGEGGFYQPGYRDEAKLHLKMMCLGKNWDPETSRYGETRPFDGSTAPRIPAEFNQFVEKAVKESQSLAASNSKQTKGGDEIPFMLPDICIVNFYSSTGRLGLHQDKDESENSIRKGLPVVSFSIGDSAEFLYGDQRDED…
			AtALKBH4	AT1G31600	MGWPWADHWTMVLNGLGQIFRPLSIKDQPLEPMKKMFQVDMTIGLWTAQLTLLTQVNVIVFFIEHIGEDTSPLYDRRKLQSFIPRMVQPRFVRPTQSSPSSISGEPNSSNLYVANCGPAVGLTHNAIAAVFAEFGEVNGVYAADDSGVRVIVSFADPFSAKAALEALSGRPCPDLKGRSLHIRYSVLQLPSETQVNDCVPVSLIDSELNIPGLFLLPDFVTVAEEQQLLAAVDARHWIGLAKRRVQHYGYEFCYGTRNVDTKKRLGELPSFVSPILERIYLFPNFDNGSASLNLDQLTVNEYPSGVGLSPHIDTHSAFEDCIFSLSLAGPCIMEFRRYSVSTWKASTTDAEKSGDSSCIKKALYLPPRSMLLLSGEARYAWNHYIPHHKIDKVKDKVIR…
			AtALKBH5	AT1G48980	MDNYSFIRQSELEIASKVNLLSKRIRSQEQEVAVDFSHMTLEDELSEEEDHKDSSREAFGSSLENHKLSRKQRTHIRAINVKRKRDFVCLEKVNGELVNILEGLELHTEVFNAAEQRRIVDKVCELQEKVQKGELKRAFTAQGKGRSTIQFGCCFNYRTSKTGNLAGILKHETVDPLPHLFKVIIRRLVKWHVLPPTCVPDCCVVNIYDEGDCIPPHIDHHDFLRPFCTVSFLSECNILFGSNLKVEETGEYSGGSYSLPLPVGSVLVLNGNGADVAKHCVPEVPTKRKMDESKWPVWYTPEPYLQGIQPLTYELKSCGSSDHVF
			AtALKBH6	AT1G11780	MYESANVSDDADRTAFRRAEKKYKLYYEQDSKFSRKKKLPKPIDLSELLDFNLISQNFNNDGVLPDGIRVSKVDSSPVFCIDNRPGFYFIPDALSLKEQCKWIKESLTSFPQPPNRTNHNAIYGPIDDLFDSAKENKVLVQDDLTNNKWKFYEEVDIEKATRSSCKSVSASVLLRKLRWSTLGLQFDWSKRNYDVSLPHNNIPDALCQLAKTHAAIAMPDGEEFRPEGAIVNYFGIGDTLGGHLDDMEADWSKPIVSMSLGCKAIFLLGGKSKDDPPHAMYLRSGDVVLMAGEARECFHGIPRIFTGEENADIGALESELSHESGHFFAEYIKTSRININIRQVF
			AtALKBH7	AT3G14140	MATTNYSMIFIGNLQVAVDRSSLYESSDYSSFVARECLNKDSAMKPYDIFIFEKDEHFSVEDHYTAGNSSNESNTRPSDIFLKKKLVGLNPSILQLNREKRKATLKFSGDNKDILQSTLSSSKNINLSGGLFVSREYENKYVKFGARMRCDLVNRMKDVTLAWHESVSSTSDKNVELSSVENHKIAPKADGPGNSSNESSSSPFDIFLKKKVMRLKPSFLELNREKKKAAKGFSGIVIRPGMVLLKNYLSINNQVMIVNKCRQLGLGEGGFYQPGFQDGGLLHLKMMCLGKNWDCQTRRYGEIRPIDGSVPPRIPVEFSQLVEKAIKESKSLVATNSNETKGGDEIPLLLPDICVVNFYTSTGKLGLHQVSVYDKTSFDFLKYKGGYLNTDKGESKKSL…
			AtALKBH8	AT1G14710	MAMPPPGNVTTPSEKLQFPPPANWIPDERDGFISWLRAEFAAANAIIDSLCQHLQAVGDHNEYESVIGSIHHRRLAWSQVLTMQQFFPVADVSYNLQQIAWKRQQQMPPQRHYNSDQVGKFGARRSGPGFNKHHGGGGGYRGADSMARNGHNFNGVNSDRVEHREEAKLASDVKALSVAEEKRDGSEKPRSDSKVEKKLEESETQEEIVKNHKCNSGSKDNSLISEQKQEENDKECPASMAKTFVVQEMYDAKMVNVVEGLKLYDKMLDANEVSQLVSLVTNLRLAGRRGQLQSEAYVGYKRPNRGHGREMIQLGLPIADTPPDDDSIKDRRIEPIPSALSDIIERLVSKQIIPVKPDACIIDFFSEGDHSQPHMFVPWFGRPISVLSLSECDYTFGRV…
			AtALKBH9	AT2G17970	MENDPFLRQYQPSELKIASEFLTNWLPFLSKDLCKDCNHLLSNRIRSLDPAHCSNNTDKVDGECKTGSCSVVENMGSERASNNVDDNYDEKSENGEDCDNHSLGSWKGSEIVFGSFPEDFSSVLQSRPAVVETASPRMRWADMAQEDEFDEEEEEEEEERDSSRKGFDASSMKTPEKPKLSRDQRENLRLINVKRKKDFICLERVKGKIVNVLDGLELHTGVFSAVEQKRIVDQVYQLQEKGRRGELKKRTFTAPHKWMRGKGRETIQFGCCYNYAPDRAGNPPGILQREEVDPLPHLFKVIIRKLIKWHVLPPTCVPDSCIVNIYDEGDCIPPHIDNHDFLRPFCTISFLSECDILFGSNLKVEGPGDFSGSYSIPLPVGSVLVLNGNGADVAKHCVP…
			AtALKBH10	AT4G02940	MTIAAAPARQTDRSATGFNPAYVTTAKAVSVPVQVPPATVVSEGLGKDALISWFRGEFAAANAIIDAMCSHLRIAEEAVSGSEYEAVFAAIHRRRLNWIPVLQMQKYHSIAEVAIELQKVAAKKAEDLKQKKTEEEAEEDLKEVVATEEEEVKKECFNGEKVTENDVNGDVEDVEDDSPTSDITDSGSHQDVHQTVVADTAHQIICHSHEDCDARSCEIKPIKGFQAKEQVKGHTVNVVKGLKLYEELLKEDEISKLLDFVAELREAGINGKLAGESFILFNKQIKGNKRELIQLGVPIFGHVKADENSNDTNNSVNIEPIPPLLESVIDHFVTWRLIPEYKRPNGCVINFFEEGEYSQPFLKPPHLEQPISTLVLSESTMAYGRILSSDNEGNFRGPL…
			AtALKBH11	AT4G20350	MKRVLFHKSVMPPWLTKITAEIHESSGLFPSAINHVLINEYHPDQGIMPHQDGPAYFPVVAILSLGSPVVMDFTPHLRLRSGDGYISKDQSPCAESCAPERDSFSVLLMPQSLLIFKDDAYSDFLHGISDSPTQCYNQVVNEAEALAYSNEEDSRKDGDKIFHRDQTRVSLTCRLVPKVRKNLFRF
			AtALKBH12	AT2G48080	MAETPASPPLHPPVVLLSDSAAKDAMLTWFRGEFAAANAIIDALCAHLMQASGGSAQYESVMAALHRRRLNWIPVLQMQKYHSISQVTLQLQQHLAKGFHHHLDDDHDDDSPSSDITDGGSREEETLSICCKHEDECESRGASLLKQSKRFSAKEHVRGHTANVVKGLKLYQDVFTRPQLSKLLDSINQLREAGRNHQLSGETFVLFNKNTKGTKRELLQLGVPIFGNTTDEHSVEPIPTLVQSVIDHLLQWRLIPEYKRPNGCVINFFDEDEHSQPFQKPPHVDQPISTLVLSESTMVFGHRLGVDNDGNFRGSLTLPLKEGSLLVMRGNSADMARHVMCPSPNKRVAITFFKLKPDSGKVQPPPTLWRPGTPSPLVMLAPAPKRLDAGTGVFLPWTP…
			AtALKBH13	AT4G36090	MEPNYEEDVFLAKYQSSELKIASEFLTNWLPFLSRDLCNDCAHVLSDRIRSLDPEHCSNGEVKAGSGSMVDNMESEEVDNMESEEVDNKMDNIYDGKLCVSHSLDSLKAGAFVFGSLSDSVSHAMPSSQSTVSEAASAQMSWADMGEEDGLEEEDQKENELGSHGVDVSPSVGDSMKTPEKRKLSREERERYRFMNVKKMKVFSCYEKVRGRSVNILEGLELHTGVFSAVEQKKIVDFVYELQEKGRRGELRERTFTAPHKWMRGKGRVTIQFGCCYNYAPDKAGNPPGILQRGDVDPMPSIFKVIIKRLVGWHVLPPTCVPDSCIVNIYEEDDCIPPHIDNHDFLRPFCTVSFLSECNILFGSNLKVLGPGEFSGSYSIPLPVG
	Solanum lycopersicum	ITAG3.0 (SL3.0)	SlMTA	Solyc08g066730.3	METHADGTDEIAAVEELRQQHETRIQTLHNAQLELIASLQNIVPDIVSSLDLSLKTISAFNGKPFTPLPSPLPNAPNHNPNLLVPKINSCSGKRVSELSRSGSEKEKMVIDECGGPLSVVRAMVAVCLLERVPFTAIDSSTLLRKLENDQSHTAAEKAAIRELGGESGAIVAVEMALKSMAEDNGCVELENFVVSGKSRIMVLNIDRTRLLKELPESKQTEGSVGGGNRNNQEIMKRGIDNGGAFGMGRGMSEMWEHPHMQGMTAMFPGNMGGPRGGHRGMVGMMGMPRGVGVPPPMHRPPMGPNGQIGGGGNSIALKPRSEEDELKDLEKMLNKKSFKEMQKSKTGEELLDLIHRPTAKESAVAAKFKSKGGSQVKEYCSALTKEDCRRQAGSYIACD…
			SlMTB1	Solyc05g056210.2	MASPERRRSYLKQDDPNLKLEDDWEGDDKRKYRSSKSRPGNSEEAEGLDSNGRRRSTLERNESRKRSVGSSIADIDEDDYEAENDLRSKLTKKKQGENTLETLSNWYRDGELGGKYDNGDKTGDRGQILANEGVRRKSTSRFSDGDGSQTRNKGNNEKLHGGDSGNALERDSRHLERKDSTTERGHVLLDSLEESNRDKNGKYPESDERKIDCDRSKKGRSYAIEEDRGGAFSIRDDKLSIERFEEHRQRKGATSHDIAENRDRSAAAGDDGGSRVRERTRRELDSSDRSRTPEKDGRRHYNLESVEMEYEKRDTFRRKEQEKDGARDDKSKGRDDGRSDRNRFRDGSKDGWKRRQGNFVDKEIKEGETSYEHGREWEMPRRGWIDNERPRSGGRKDGN…
			SlMTB2	Solyc05g056220.2	MTSPERVRSYPKQDDTDLKLDDDWEGDDKRKCRSSNPRSGNSEEAEGLDSNGRRRSTVDRNESRKRSGGSSKTDIDEDDYEGNDLRSKLMKKKQGENTLETLSNWYRDGELGGKYDNGDRAGDRGQFLANESVRRKSTSRFSDGDGSQTRNQGKNEKLLGGDSENATERDSRRLERKDSTKEKDNVQLDSLKNSNGDKNNTYPESSEIKTDSDRSKKVRLYAIGEDNGGTSSIREDKLSLERVEEHRQIRSATTHHTAESHERSMVAGDDGGSLVRERKRREMDSSDRSRTPERSGRRRYDSESVEMEYEKRDTFRRKEQEKDGVRDDKSKGRDDGRSDRNRIRDGSKDGWKRRQGSFVDKEMKEGETPYEHGREWEIPRRGWIDNERPRSGGRKDGNR…
			SlMTC	Solyc04g079950.3	MEENQLMDSGVSQLNSNAFFIDPVRILNRSYTRFRVSPSTYYSRFFDSLNSAQSPKASEDFRKRKRKRKKKIQSLNEREQIADRRHQEVKPFLLKAHEALLEATDLLKVLRNLRNDGCAVGECKELSQETSELSFMELGGVWQAPLYEIVLNYQQDDKTLQNGGSPLAQSIEQRETPVFNNLVANEGSYDIEAEIFNHKYIIPKRSCFYMSDMQQIDSLIPAGSDCGFNLIVIDPPWENGSARQKVRYPTLPSRYFLSLPVKQLCHTAGALVALWVTNREKLRDFVENDLFPKWGVTYAASFYWLKVKANGMLTGELDLFHHRPYECLLLGYCDGKDTHSGNLTRSNPIPDNRVFISVPGDYSRKPPIGGGTLDKV
			SlFIP37	Solyc03g112520.3	MASHNHMDDDLDFGGDFAATGRSGTKRSFGDLDDDEDDIFGSKKGNLLKVEETAPGAATGMILSLRESLQDCKDNLASTQTELESAKSEILKWRSAFEKEPFIPPGMTPEPKFVVSYLQNLRSSEEALREQLERAKKKEAAFIVTFAKREQEIAELKSAVRDLRAQLKPPSMQARKLLLDPAIHEEFTRLKNLVEEKDKKVKELHDNIAAVNFTPQSKMGKMLMAKCRTLQEENEEIGNQANEGKIHELTMKLALQRSQNAELKSHFEGLCKQIEGLTNDVERSNEMVLILQDRVAEKDEEISKLNEELNEKNTIVEKTELTPDETTNDEEMTTTEAQAENE
			SlVIR	Solyc03g020020.3	MGRPEPHVIYSHTFNHPQLDEYVDEVLFAEPVVVSSCEIVEQNAPSACSSLKIVGATSPPSFALEVFVHCEGETRFRRLCQPFLYSHSSSNVLEVEAIVTNHLVVRGSYRSLTLVVYGNTTEDLGQFNIDVDLDGSLANTVSVVEGDLEDLPPALRPNNLSTEQTLSSLKSLSLKSIPLAVPLELRQLLQLTLRMLESPEFGVMKNKVLTSLLSVASIYATPCFPSTTTMHEQLGLDKLVFNQEAQFAIAEAKKELLEMYNSFIFQPGDRSVEFSTDAMLVESEIEDAAPKQLLDSLSHYFKFASSPDAASHREVSKRENMVLCLSLALLVSSARESCYHFVNSGGMEQLDYAFSSSLLNSSALKLLHLGVIEQATRHSVGCEGFLGWWPREGENIPSG…
			SlHAKAI	Solyc09g013120.3	MLQIRLSKPANESGGLPPETVTVACPDHLVIADLPVAKSLGTVNPASLPKTVGRRSRRQLADRVHFCICCDFPIAVYGRLSPCEHIFCLDCARTDSVCYLCDERIQKIQTIKMLEGVYICAAPHCFKSFLKETEFESHIHETHSDLLRLENDGNISEYASARKPAASESTVQAAPRPIFSPGSGSQAHDREDKGHHSQTRDQQLPRPFMQQKPPFTGSIQSQPLDQQFDSNPPPGFERNRLPQQGFDAQGSFPVHMPQPHGFAVPVSSNPGLAHQFGYPQFAPEGAQPFYGAASVEMPRLDSTPERGSEQGSLLGFPPGAAGNRNFPENYPRPWNMGQLAGQSNLPLPLSANRGLEGGQSSNSMDTRDSKGILMSQPASLQPPLPHHRSQLQRGGRNYS…
			SlFIONA	Solyc01g098460.4	MGSKKRKRERATTHPRNKYSDNPPDFSLLASKYSTFAPYVFYSGDGRPRIDWTDFNATRELTRVLLHHDHGLNWWIPDGQLCPTVPNRSNYIHWIEDLLSSDIIPKVQADRNTAKGFDIGTGTNCIYPLLGASLLGWKFVGSDFTDVALEWAEKNVKSNPHISELIEVRRVNMENPASSSEELNDEPGKYGQCTDADFNNGKAVVIGPSPPAHLQMPSGIGKGYGGPPILVGVVKDGEKFDFCMCNPPFFETIEEAGLNPKTSCGGTVQEMVCPGGESAFITRIIEDSVQLRQSFRWYTSMVGRKANLKVLISKLWEVGATIVKTTEFVQGQTCRWGLAWSFLPASKKILPPHVAEKNNMSFMLEGLQRHQSAFDVLQSVESYFCNIGASSKLDSASFK…
			SlALKBH1	Solyc04g045590.3	MYGPTEDAERTAFRMAEKKYKLYYDNTRKKKQPRPVDLSDVTDFKSISEAYHRNAELPSGIFPIHCDLHTPIFCLESHPGFYFIPGALPVEEQCRWIKESLTSFPQPPNRTNHNAIYGPLQDLFAAAKDNKVLIQEEQYCGTNNSEVEIIENDINVPTWNFFDQSGALSKGVTCKSVLASVLLRKLRWSTLGLQFDWSKRSYNISLPHNKIPDALCLLAERMAAPTLPLGEVFQAEAAIVNYFGLGDTLGGHLDDMEKDWSKPIVSMSLGCKGIFLIGGKSREVPPLAMFVRSGDVILMAGQARECFHGVPRIFTDKENAEISSLELLFSDEEDSALLEYIKTSRININIRQVF
			SlALKBH2	Solyc04g015080.3	MATVTKLNLKEETGDCHRLEAEQSEAPAEISDSRTKRVVELGNGSEVIYMPRFLNYDQSWDFLEYLNKNIPWNRPTIRVFGRSCVQPRDTCYVASEGLPQLVYSGYQPHAYSWDEFPPLKDILDAVHKAFPGSRFNSLLLNRYKGGDDYVGWHADDEKLYGPTPEIASLSFGCEREFLLKKKPDKTSRGKNTSGESPRKRLKKDAFPDKHSFVLKHGSLLVMRGYTQRDWLHSVPKRVKADSLRINLTFRLVL
			SlALKBH6	Solyc01g057570.3	MEMSKTLNEFRVGSVPTVFYIPDFVTESEHHHLLKTIYDAPISKWKSLTNRRLQNWGGVVHEKGLIAQDLPPWLTRITERINEKSGLFPSSVNHVLINEYLPNQGIMPHQDGPAYYPVVAILSLGSPVVIDFTPHPNLSCRVGAHGKGAEEKMSDQEAAVMNSFEWLDNFHPFSIILMPRSLLIFKDMVYSEYLHGIKDSEVHGCNRVVNVTNVQNHGVVQHSSDSVKGLDSDDTFICRANTRVSLTCRVVTKVHKSIFKF
			SlALKBH7	Solyc09g074920.3	MDELKMILTEAFGDSSNSEGEEEEQFLHVHSVENKVNGKALIRSVFGETHNWERISEIDGLWLCKDFLSPDQQSKLLSSIQQEGWFAESSSNQAMRFGDLPGWAVELSRSIHEVILFGSYAAELENCEKGKEACIFPQDLLWREPLFDQLIANMYQPGEGICAHVDLMRFEDGIAIVSLDSSCVMHFSGVENETCTAQDPPHKVPVLLTPGCLILMWGEARYLWKHEINRKPGFQIWQGQEIDQKKRISVTLRKLGRTD
			SlALKBH8	Solyc12g096230.2	MGLPRFKRPVGTSEPSSNLYVANCGPAVGLTLDTIEAVFGAYGQVKGVHLADESGTRVIVSYHEEKSAESALTALNRRACPELGGRSLHIQYSVPSVCQVAVDDSIEVSMESSELDIPGLYLIHDFISVKEEEELLAAVDSRPWQRLAKRRVQHYGYEFHYNTRNVNTNQYLGELPSFLSPILDKMSMFQKLGYTETVVMDQLTVNEYPPGVGLSPHIDTHSAFEGLIFSLSLAGPCIMEFRKYSTSVWPTDPNTLSDEEAQNSDKSSKFLRRAIYLPPRSILLLSREARYAWHHYIPHHKIDVVNDTKIRRASRRVSFTLRKVRKGPCECEFPEYCDSQKC
			SlALKBH9A	Solyc01g104130.3	MAGDYSRWSPEPRDFKAMLKKLSHEQLLQVLSEGLCSYCEEVIESRVNNLNFIQRRVDEMTLSNVNVAESSSDDAISPKRKLNADAYTPFPQVGDSTNSGRSKRFVSALSKPVINKQPASDLSNFEIKLNDGPSRSVVGDDLVEDQKEFIRFSQVGRRKDFVHYENVNEKQINVLKGLELHTNVFNPDEQKEIVELVYSLQRMGQKQQLRARTYSEPRKWMRGKGRITLQFGCCYNYAMDKNGNPPGIVRDEEVDPLPPLFKKMIKRMVRWHVLPTSCVPDSCIVNIYDEGDCIPPHIDHHDFVRPFCTVSFLAECKILFGTTLKIINPGEFSGPFSLPLPLGSVLILNGNGADVAKHCVPSVPAKRISITFRKMDVSKLPYRYTPDPELVGIERLIPS…
			SlALKBH9B	Solyc02g062180.3	MLDHHHRSSTTDRFLLDYNADELRIAGEFLSNWFPFLSRDFCSSCTHTLSHRIRSLGRREAVGDAEQLKQQENFVVLTPELPDSNACNGNHDNCYGNSLGSWQDCAVLNGSADTNSLGSWKDGAVVQEPFDDALTCRNKSNSYVGGRSLGSLKGYADLNDTADTNSLGSWKDGADVQEPFDEALAPRNKSDNNVGGAVHPLGSWKDYADLNDTADTNSLGSWKDGADVQEPFDEALAHRNKSDSYIGVADRPIGSWKDCADLNDNVDTNSLGSWKDSADVQEPFEGALTPRIKPDNYLGGAARPVKEASRSKTFRSSRPTAIWRMKMPLADELDAVEISESSICSSQLRNGNGMNKEETSVQGAKPKMELSMEQREHIRFCNVKRKKDFICLERVNGKI…
			SlALKBH9C	Solyc02g083960.3	MSDHQRTRKDDPFLLNYNSDELRIASEFLSNWLPFLSRDLCRSCTHTLSDRIRSLNSKVSGNAECLKQPKNVSVLTPERCDSDGCNGSQENCDNNSLGSWNDYGDLNDNADTNSLGSWKDGAGGEPFEELSVDRNSSDGCIDGADSQSQSVGEASTSEAFKSSLPVTTPKVKMSWADMAQEDELQAEEVSESIALRSQVNGVAEEEITNPESKQKTELSREKREYIRFCNVKRKKDFICLERVRGKIVNILDGLELHKGVFSAAEQIRIVKYAEKLDQMGKNGELKERTYTTPTKWMRGKGRVTIQFGCCYNYAPDKNGNPPGILKSETVDPLPDLLKVMIRRLIRWHVMPSTCVPDSCIINIYEEGDCIPPHIDNHDFVRPFCTVSFLSECNIVFGSN…
	Vitis vinifera	12X (v2.1)	VvMTA	XP_002272937.2	METQSDGKEDTVVSIKDKRQRLETRIGAQHNTQLDLLASLQTLVPDIVSSLDLSLKVVCSFNGRPFFSTPLAPPSTNPNSKVSVQSTRISSPETARRGGSVEPKPAVSNDVSGDGAEKFTIDESGSPLSVVRSMVAVCLLERVPFTAIDSSAVLRKLENDTSATAAEKAALREMGGESGAILAVEMALRSMAEDNGGVELEEFVMSGKSRVMVLGIDRTRLVKELPESAQYQQQQESSSDGNQNQSLQRGGGGDVNSGGFGMGGPIPRPMPDMWMGPGDAHLSGLPPMFPGAGGPGPMLGPRGGPRVMGSSMMGMPRGMGVPPLHRPPLGPNMGMSGPNATPMKPRTEEDDLKDLEALLNKKSFREMQKSKTGEELLDLIHRPTARETAVAAKFKTKGG…
			VvMTB1	XP_002272399.1	MDSPERRSYGKRDTEDNSDVKSERARDDEEWEDSDKRKHRSSKSKKPSNGEETEGSGGGRRRTSGERNESRKRSGGSRAGSDEDDHEIKKDSRSKQMKKKQEESALEKLSSWYQDGELENKQDGGDKAGSRGHGRADEGERRKMASKFADHEGSQRSKSKEEKSRDGELEKVMERDSRHSDRKETNREKGHGSSDQVRNPRRRWDDADSVVKGEESNYEKADLRSGKASDPKNEGAKERNASARTEPTESKNRGIDSNSDKGVKSSNKEERRNDAERSKCKNRAEAPEEDNKASPLAREDRSGREKNEKHRQQRTPTGRDVAENRERSFNTDEDGSVWMRDKSGREVGHSNRSRTPERSGRRHQGSENYETDYERSVGLKRKELEKDGYRDDRSKGRED…
			VvMTB2	XP_019081704.1	MDSPERRSYGKRDTEDNSDVKSERARDDEEWEDSDKRKHRSSKSKKPSNGEETEGSGGGRRRTSGERNESRKRSGGSRAGSDEDDHEIKKDSRSKQMKKKQEESALEKLSSWYQDGELENKQDGGDKAGSRGHGRADEGERRKMASKFADHEGSQRSKSKEEKSRDGELEKVMERDSRHSDRKETNREKGHGSSDQVRNPRRRWDDADSVVKGEESNYEKADLRSGKASDPKNEGAKERNASARTEPTESKNRGIDSNSDKGVKSSNKEERRNDAERSKCKNRAEAPEEDNKASPLAREDRSGREKNEKHRQQRTPTGRDVAENRERSFNTDEDGSVWMRDKSGREVGHSNRSRTPERSGRRHQGSENYETDYERSVGLKRKELEKDGYRDDRSKGRED…
			VvMTC	XP_002281794.2	MGPAQQILENLSAQRKRRWAVKMAVAETSDRLSAFLSSGIYRLESCNAVFIDPVRVLNRSYSRFRVSPSMYYSRFFDSKHEDQESRFSSNSRKRKRKEKQPHALNERERSADERHQEARPLLLKAHESLLEATDLLSVICNLRNDVCSLTESEESLPIVEQSFVELGRVWQAPLYEIILHFHQHCNPSGDGSSPLIRYKEERVIPIFNNLVVNETSDNVEAEFLNSRYVIPRESCFYMSDLRQIHNLIPAESDCGFSLIVVDPPWENKSASQKLVYSTLPNRYFLSLPIKKLTHTEGALIALWVTNREKLRGFVEKELFPAWGVSYAATFYWLKVKSDGSLISDLDLFHHRPYECLLLGYCHGEGMDSEYQSRLKPLQDNQVIISIPGDYSRKPPIGEL…
			VvFIP37-1	XP_002281490.1	MSMASLPHIDDDDDFGGDFSGGHNGRRSGNKRGFGDLEDDEDDIFSNKKGSFKLEETAPGVATGMILSLRESLQNCKDTLATCQTELEAARSEIQKWHSSFQNDSFIPAGTSLEPKLVVNYLQTLKSSEESLREQLEKAKKKEAAFIVTFAKREQEIAELKSAVRDLKAQLKPPSMQARRLLLDPAIHEEFTRLKNLVEEKEKKVKELQDNVAAVNFTPQSKMGKMLMAKCRTLQEENEEIGNIASEGKMHELTMKLALQKSQNAELRSQFEGLYKHMEGLTNDVEKSNEMVLILQEQLEEKDSELKRLKEELEQKTQMEAENNDSASDKKVSDDATIPVEDGN
			VvFIP37-2	XP_010663125.1	MSMASLPHIDDDDDFGGDFSGGHNGRRSGNKRGFGDLEDDEDDIFSNKKGSFKLEETAPGVATGMILSLRESLQNCKDTLATCQTELEAARSEIQKWHSSFQNDSFIPAGTSLEPKLVVNYLQTLKSSEESLREQLEKAKKKEAAFIVTFAKREQEIAELKSAVRDLKAQLKPPSMQARRLLLDPAIHEEFTRLKNLVEEKEKKVKELQDNVAAVNFTPQSKMGKMLMAKCRTLQEENEEIGNIASEGKMHELTMKLALQKSQNAELRSQFEECFWLAMTGRSNGLICPQKSDCTNIWRD
			VvVIR	XP_010653013.1	MEEDLVFWKEGRNGQFSVKKAYSLLVSPIAAVFPKSNVWVDRVPTKIVFFAWEAAWGKVLTLDRLQKRGATSPPSFALEVFVQSEGETRFRRLCQPFLYSHSSSNVLEVEAVVTNHLVVRGSYRSLSLVIYGNTAEDLGQYNIEFDLDSSLTNVVCSSEGKLDDLPPALHSKNLTIEESISSLKALSLPVAASDISIEIKQFLQLMFKILELTNLGDAVHKVLDTVVSAASSYSAHDLHYAAVNQKKFTQSTNNSNEESHFVLDAAKKELLDLYKTLQDESGNSSVELLEECSFLESEIDLASSKELMDMLIQHFLFKRNFLSVGHYHLSQKKKVILVLSVALFLCSAKESCFQFVNGGGMEQLACVFSDDLQNSTAITLMLLGVVEQATRYSIGCEGF…
			VvHAKAI1	XP_002273666.1	MLQIRLSRDPSLGSGSGSKPLPVETVTVACPDHLVLADLPVAKSLGSMTAASLVKTVGRRSRRQLGERVHFCVRCDFPIAIYGRLIPCEHAFCLDCARSDSICYLCDERIQKIQTIKMMEGIFICAAPHCLKSFLKRAEFESHIHESHADLLQPNAEKEDGNESEALSVKQSTVSDSTARAPSRPVFSPSSSSQLHDREDKARRQQPREQQPPSRPIIQPKPPPFFHPSELQPDNNRPPQGFDRPGLHRFHPQTFDNQGGLQQESAQFSDKQQGILSESPYAEYPPLHSHQPPNFAVPLNPNPLLTPPPFNYHHFPSEGAQTFYSSPHEMARPDSAPDVGTEQGSLLGFPPGPVGGVNFPESYPRPWNSGPVGVPFEGPTGGQPIPDGLGNASDPQGRG…
			VvHAKAI2	XP_010654211.1	MLQIRLSRDPSLGSGSGSKPLPVETVTVACPDHLVLADLPVAKSLGSMTAASLVKTVGRRSRRQLGERVHFCVRCDFPIAIYGRLIPCEHAFCLDCARSDSICYLCDERIQKIQTIKMMEGIFICAAPHCLKSFLKRAEFESHIHESHADLLQPNAEKEDGNESEALSVKQSTVSDSTARAPSRPVFSPSSSSQLHDREDKARRQQPREQQPPSRPIIQPKPPPFFHPSELQPDNNRPPQGFDRPGLHRFHPQTFDNQGGLQQESAQFSDKQQGILSESPYAEYPPLHSHQPPNFAVPLNPNPLLTPPPFNYHHFPSEGAQTFYSSPHEMARPDSAPDVGTEQGSLLGFPPGPVGGVNFPESYPRPWNSGPVGVPFEGPTGGQPIPDGLGNASDPQGRG…
			VvFIONA	XP_019074499.1	MGGKKRRRVERPSIHPRNKYSENPPDFALLASLYPSFKPFVFLNRAGRPTIDWTDFNATRELTRVLLLHDHGLNWWIPDGQLCPTVPNRSNYIHWIEDLLSSDIIPKTSTDGNNVRGFDIGTGANCIYPLLGASLLGWSFVGTDVTDVALEWAEKNVKSNPHISELIEIRKVESDGSTPSGEGLHIGESFIVEGEKDLSGINAGDTEPLPSCSLDADLGSNKSYHGPPVLLGILKDGENLDFCMCNPPFFETMEEAGLNPKTSCGGTPEEMVCPGGEKAFITRIIDDSVILKQSFRWYTSMVGKKTNLKILVSKLRNVGVTIVKTTEFVQGQTCRWGIAWSFVPSARKLILPHVAKKNNQSFMLEGLQRQFSAINVLQSVESFFCTIGASCKSNASSFT…
			VvALKBH1A	XP_002267882.2	MRASPPRLLQTRLLPQRIREYKDLKNKHMTTSVAAISHRLHQIFPQFSSYLPKMNSVDGSMERVSRDICSDSVRADGRLQQVRNFAMVARSGSKEPVSLFDSSYAEEFPMLSPDGILPIKNRKSNKMRTRVDLSTEVGTRENSSLHHESPPMSNSTFQQYGTSLPSDDTSFPSDCQEKGTPSYSRELHHVQSCVDDEVSSTNANQDDSKLPTSLGKKSMPPHLRQREYEDSTRKDESDNSYLPTQFGKKSTPPHSRKPQRGQPYHRHDVGTGNSECPRGLQKFEPFDICKSGVMHPVKKCLIPEQNEIKHSMEGTTQEVLRPGMVLLKGYISLTEQIKMVKKCRDLGVGPGGFYRPGYQDGAKLRLQMMCLGMNWDPQTRKYEKWHPLDGSETPDIPHE…
			VvALKBH1B	XP_002277768.1	MYGSYGVSDDAERTAFRRAEKKYKVYYDDSKSSKKKKQLKQVDLSEVVDFKAILRSFNQSGEVPPGTFALQCDFDRPVFCIENRPGFYFIPDALTVEEQGRWIRESLISFPQPYNRTNHNAIYGPIRDLFMAAKERKILVEEEDSSGGLDSLSNSSITNMDAERWKFYEENTVSSRGSTCKSISASVLLRKLRWSTLGLQFDWSKRNYNVSLPHNKIPDALCDLAKEMAAPAMSKGKVFQPEAAIVNYFGLGDMLGGHLDDMEADWTKPIVSMSLGCKAIFLLGGKSRDDPPLAMFVRSGDVVLMAGEARECFHGVPRIFTDQENAEIAPLELMFSHEDDVCFLEYIRSSRININIRQVF
			VvALKBH1C	XP_010653362.1	MRASPPRLLQTRLLPQRIREYKDLKNKHMTTSVAAISHRLHQIFPQFSSYLPKMNSVDGSMERVSRDICSDSVRNFAMVARSGSKEPVSLFDSSYAEEFPMLSPDGILPIKNRKSNKMRTRVDLSTEVGTRENSSLHHESPPMSNSTFQQYGTSLPSDDTSFPSDCQEKGTPSYSRELHHVQSCVDDEVSSTNANQDDSKLPTSLGKKSMPPHLRQREYEDSTRKDESDNSYLPTQFGKKSTPPHSRKPQRGQPYHRHDVGTGNSECPRGLQKFEPFDICKSGVMHPVKKCLIPEQNEIKHSMEGTTQEVLRPGMVLLKGYISLTEQIKMVKKCRDLGVGPGGFYRPGYQDGAKLRLQMMCLGMNWDPQTRKYEKWHPLDGSETPDIPHEFSVLVERAI…
			VvALKBH1D	XP_010655909.1	MYGSYGVSDDAERTAFRRAEKKYKVYYDDSKSSKKKKQLKQVDLSEVVDFKAILRSFNQSGEVPPGTFALQCDFDRPVFCIENRPGFYFIPDALTVEEQGRWIRESLISFPQPYNRTNHNAIYGPIRDLFMAAKERKILVEEEDSSGGLDSLSNSSITNMDAERWKFYEENTVSSRGSTCKSISASVLLRKLRWSTLGLQFDWSKRNYNVSLPHNKIPDALCDLAKEMAAPAMSKGKVFQPEAAIVNYFGLGDMLGGHLDDMEADWTKPIVSMSLGCKAIFLLGGKSRDDPPLAMFVRSGDVVLMAGEARECFHGVPRIFTDQENAEIAPLELMFSHEDDVCFLEYIRSSRININIRQVF
			VvALKBH2	XP_010647162.1	MNFKFKAESKSTNPNPNPNPSNEGGKRQSIDLGNGSDLIYIPRFLAFEESWKWFDYLNKEIPWTRPTIRVFGRSCVQPRDTCYVASVGLPELSYSGYQPHAYTWDDYPPLKDILDAVHKALPGSSFNSLLLNRYKGGSDYVGWHSDDEKLYGSTPEIASISFGCEREFFLKKKPSKVSQDSRSNGEPVNKRAKKSSSVDHHSFTLKHGSMLVMRGYTQRDWVHSVPKRAKADATRINLTFRHVI
			VvALKBH6	XP_002265373.1	MEDEGNLNKFRVGPHPTLFYIPDFITDYQQTQLLNNIYQAPVSKWKSLKNRRLQNWGGVVHEKGLLSQDLPTWLTRITERIFEESGLFPSAINHVLINEYLPNQGIMPHQDGPAYFPVVAILSLGSPVVMDFTPHSRLRLDTNDAEDKNSDDKSFEIETKKWLDDHHPFSILLMPRSLLIFKDEMFSEYLHGIKDSEVQQYDKVVNDIEALEQHRLDPLFSGSEKAVEVMRNGELRSIQRTTTRISLTCRLVLKVHKNLFKF
			VvALKBH8	XP_010644603.1	MGLPRFSRPKGVDGELSPNLYVANCGPAVGLSFDTIASVFSTFGEVKGVYPADDSGARVIVSYFEESAAQAALKALDGHPCPALGGRFLHIRYSIFQPPSQVNDSVPVSLVDSELNIPGIYLLHDFVSAKEEEELLAAVDKMSWKSLSKRRVQHYGYEFCYETRNVNTKQYLGKLPSFVSAIVERISSFPNLESAADIVLDQLTVNEYPPGVGLSPHIDTHSAFEGFIFSLSLAGPCIMDFRRYTEGVWPKSASSSDMSVEYPDKSSSFLRRAIYLPPRSMLLLSGEARYAWHHYIPHHKIDMVKDSVIRRGPRRVSFTFRKVRTGPCQCEFPQYCDSPR
			VvALKBH9A	XP_002268446.1	MSDPRVETLDSFLRGYQRSELRIASEFLTTWLPFLSRDLCHHCAETLSDRIRSIGPEVHGDAENLPKDENVTVSTPDIMRLKKHIDSHCDNCDSNSLGSWKDNDADTNSVGSFKDEVNEWSEPVPEASTSELASESPSIETPSPRISWADMAQEDELEEEEEHEANKRSIDENSSTGEVGVSKVPRKAELPREQREYIRFRNVQRKKDFICLERVKGKFVNILDGLELHVGIFSAAEQKRIVDFIYELQEMGRNGQLKERTYSAPQKWMRGKGRVTIQFGCCYNYATDKNGNPPGILQNEVVDPIPPLFKVIIRRLVRWHVLPPSCVPDSCIVNIYEEGDCIPPHIDNHDFVRPFCTVSFLSECDIVFGTNLKILGAGEFVGPFAIPLPVGSVLVLNGN…
			VvALKBH9B	XP_002270229.1	MTGSMAEKRSDAVCGDGLMGLLQKLDHSEILEVLSGGFCKNCEAVLEDRVRALMNKKFTEISLSNVKTESSSFSSPTKNGSETSSWGPIRTPESVSSVGRKEAVSSSSPVSVSSKPHLSDYSKVEILLNDGLGGNSSVIDTGLSEEEKEQIRLSQIGRKKDFVHIERIDGRTMNVIQGLELHTRVFNSEEQKKIVECVYNLQRMGQKGMLRERTYSEPKKWMRGKGRVTIQFGCCYNYAVDKNGNPPGIIREEEVDPLPPLFKQMIKRMVRWHILPPTCVPNSCIVNIYDEGDCIPPHIDHHDFLRPFCTVSFLTECNILFGSSLKILDAGEFSGPVSISLPKGSVLILNGNGADVAKHCVPAVPAKRISITFRKMDESRLPYKYSPDRELLNVRPLAH…
			VvALKBH10	XP_002271361.1	MPAGPVSAYEKAPMGQGMVPVSVPVQMPAAPESFAKDAIIAWFRGEFAAANAMIDTLCNHLAQLTGGVGSEYEKVFAAIHLRRLNWIPILQMQKYHSIADVAIELQNVLDKKTENVGGAEGVKISEEAMEVCLEGKKEKGTDEEVMKSNGNVDGDEVVVEEEDSPDSDITDSGSQDVQPTTECTESQPTSENIGICGNHEECGGRSTQIKLTKGFVAKEPVKGHMVNVVKGLKLYENVFTVPELAKLSYFVDELRIAGQNGELSGETFILYNKQIKGNKRELIQFGVPIFGQISEGCNGEPIPALLQNVIDHLIQWELIPEYKKPNNCIINFFDEGEYSQPFLKPPHLEQPISTLLLSESTMAFGRVLGSDNDGNFKGPFMLTLKEGSLIVMRGNSADM…
Monocots	Zea mays	B73 RefGen_v4	ZmMTA	NP_001147883.1	MEAQTDSAPGGGDDLAIMREQCRTLEESISTRREAQLDLIGSLQHLVPDLVPSLEQSLRLIAAFNGRPFVPTLYPNASVHVQNPNLKPQHRRALPGPARSTRLKTSPGSSPASAAARCAGTSGGIHAVRTMVAVCLLELVPFAEIDAAALARRLQSETSSASEAERAALADLAAELGGSAPAAVALALRRIAEDSGGLQIEEAFIGGKQMTMVWAIDRSKLLKELPESASVLQIQPPPTPQVVPLDTDTNIIPRPPPLQQSDMWGNPMPPMFPRPRGMTMPRIPPGLMPLQRPFMAPGAVIPMGGGPVPSSTQLKLRTEEDDLKDLELLLNKKTYREKQNTKTGEELLDLIHRPTAKETAVAAKFKTKGGSQLKEYCTNLTKEDCRRQTGSFVACDKVH…
			ZmMTB	XP_020400643.1	MDGPESSRGRSKQEVDDNVNARNTWKEEQENQENVDSRNYSDISRKHGYEHETGHQDDNRMITPSNDRNESRRNPDRSSGLARGADDDVYNLRRDSRSPKVQRRSPDDSKDRDYDRRRGRGDNNDWEPSRRFSPDASARSSERREGSREKQGQRDQDERASVRRVDEVYVDETGGSLRVDTREAYRDDKSDRGRDRNWNEKTRDIEGSKDYGRNTQLRDTKEPNDFEWRNAQERLDGGNFHGRTGYRRDSRGRSESIRGPSNYGNRYDNSDSIEIRPNSNLNFGREGSVSGRRFETGAHRDSVPGGTDDKSSDHLEPDPSGSTSMVSSFPQQGPKGDRSSRGGRGRPNGRDSQRIGVPMPIMPPPFGPLGLPPGPMQHMGPNIPHSPGPPLLPGVFMPP…
			ZmMTC1	NP_001347602.1	MEVCDELRSFEATGVYRLNGTCTSAGATYLDPVRLLNASYQRFRIVPSAYYSRSFGPQHQEGEPEIERPEKRRKRKRNQKPKPRELNPMERIAEARHQEAKPLLLNAHESLVKAKHLLEYISKTIKGNEHTLDAGSGSENNFVELGTSWRAPFYEITICFRNPHVLGNEEGFFHAQKTSFPLFNSLISVEGTDEAEGEFRNRRYILPRGSCFLMADFKRVRDLIPCSPNQGYNLIVVDPPWENGCVRQKEVYPTLPNKNFLYLPVQQLAHPTGALLVLWITNREKLRAFVEKKLLPSWGVEDSTVFYWLKVKPDGSLIGDLDLFHHRPYECLLLGYINVNANAKKGSNFKLLERSQVIMSVPGAHSRKPPLEKLLSEYIPGPKPSRCIELFARELFPRW…
			ZmMTC2	XP_008669721.1	MEVCDELRSFEATGVYRLNGTCTSAGATYLDPVRLLNASYQRFRIVPSAYYSRSFGPQHQEGEPEIERPEKRRKRKRNQKPKPRELNPMERIAEARHQEAKPLLLNAHESLVKAKHLLEYISKTIKGNEHTLDAGSGSENNFVELGTSWRAPFYEITICFRNPHVLGNEEGFFHAQKTSFPLFNSLISVEGTDEAEGEFRNRRYILPRGSCFLMADFKRVRDLIPCSPNQGYNLIVVDPPWENGCVRQKEVYPTLPNKNFLYLPVQQLAHPTGALLVLWITNREKLRAFVEKKLLPSWGVEDSTVFYWLKVKPDGSLIGDLDLFHHRPYECLLLGYINVNANAKKGSNFKLLERSQVIMSVPGAHSRKPPLEKLLSEYIPGPKPSRCIELFARELFPRW…
			ZmVIR1	NP_001349378.1	MGRPEPVVLFAQTILHSQLDEYVDEVLFSEPVVITACEFLEQNASPSTPNISLVGATSPPSFALEMFVHCDGESRFRRLCHPFLYSHSSSNVLEVEAIVTNHLVLRGTYRSLTLVIYGNTAEDLGQFNIELGLDHSLANVVSSPSEGKLEDLPPALHSSKLSFEESLSSLKPSSFHATDVDLSIEAKKVLHLALKMYQISDVENLIPNLRSAVLSAISKYVTASTNHILHTLSQDSANAFINSDFDSQEINKILAEAGKELSEIWKNVHAVTESNLFNDNGFTIGVDEDLPTTKILIELFNHCFPYYKKLSLLDLQCPSQSKWLVLSLSLVLLLCSSKESCFYFVDTGGMEQIINLLCWRTPKSAATTLLLLGIVEHATRNGFGCEAFLGWWPRAEHTS…
			ZmVIR2	XP_008681517.2	MGRPEPVVLFAQTILHSQLDEYVDEVLFSEPVVITACEFLEQNASPSTPNISLVGATSPPSFALEMFVHCDGESRFRRLCHPFLYSHSSSNVLEVEAIVTNHLVLRGTYRSLTLVIYGNTAEDLGQFNIELGLDHSLANVVSSPSEGKLEDLPPALHSSKLSFEESLSSLKPSSFHATDVDLSIEAKKVLHLALKMYQISDVENLIPNLRSAVLSAISKYVTASTNHILHTLSQDSANAFINSDFDSQEINKILAEADEDLPTTKILIELFNHCFPYYKKLSLLDLQCPSQSKWLVLSLSLVLLLCSSKESCFYFVDTGGMEQIINLLCWRTPKSAATTLLLLGIVEHATRNGFGCEAFLGWWPRAEHTSIPVGSSDGYCSLLKLLLEKERHDIASLAT…
			ZmVIR3	XP_035823718.1	MGRPEPVVLFAQTILHSQLDEYVDEVLFSEPVVITACEFLEQNASPSTPNISLVGATSPPSFALEMFVHCDGESRFRRLCHPFLYSHSSSNVLEVEAIVTNHLVLRGTYRSLTLVIYGNTAEDLGQFNIELGLDHSLANVVSSPSEGKLEDLPPALHSSKLSFEESLSSLKPSSFHATDVDLSIEAKKVLHLALKMYQISDVENLIPNLRSAVLSAISKYVTASTNHILHTLSQDSANAFINSDFDSQEINKILAEAGKELSEIWKNVHAVTESNLFNDNGFTIGVDEDLPTTKILIELFNHCFPYYKKLSLLDLQCPSQSKWLVLSLSLVLLLCSSKESCFYFVDTGGMEQIINLLCWRTPKSAATTLLLLGIVEHATRNGFGCEAFLGWWPRAEHTS…
			ZmFIP37-1	NP_001132482.1	MSSPWSPMSLEEEEEIQELDAEEQQDGEQPQQGDGLQQGSTAEARAQQTGKKRARSVANSSTKSEAKIKVEESAPGAATGVILSLRESLQDCKQSLASCQVELEAAKSEIEKWHSAFQSIPAVPSGTSPDPVSVVSYLSNLKSSEESLKEQLEKAKKREAAFIVTFAKREQEIAELKSAVRDLKTQLRPPSMQTRRLLLDPAIHEEFTRLKNLVEEKEKKIKELQDNVAAVNFTPSSKLGKMLMAKCRTLQEENEEIGAMASEGKIHELGMKIAVLKSQNNELRNQFDVLYKHMDGVTNDVERSNELVAILQEELEAKELEVTRLKEETLSQKEGTQEAPAPAPAPVEEGDGAGNDLKPASDPLQVKLES
			ZmFIP37-2	NP_001168673.1	MSSPWSPLSIEEDEEIQELGAEEQQVGEQLRQGDGQQQELTADARAQETGMKRARSVSSSSTNPSNSRKSEGKIKVEENAPGAATGVILSLRESLQDCKQSLASCQVELEAAKSEIEKWHSAFQSIPAVPSGTIPDPVSVVSYLSTLKSSEESLKEQLEKAKKREAAFIVTFAKREQEIAELKSAVRDLKTQLRPPSMQTRRLLLDPAIHEEFTRLKNLVEEKEKKIKELQDNVAAVNFTPSSKLGKMLMAKCRTLQEENEEIGTMASEGKIHELGMKIAVLKSQNNELRNQFDVLYKHMDGVTNDVERSNELVSILQEELEAKDLELTRLKEVLAQKGATQDAPVETSDDAGNGQEADSDTLQVKAES
			ZmFIP37-3	XP_008677557.1	MADSDWCFAGTMSSPWSPLSIEEDEEIQELGAEEQQVGEQLRQGDGQQQELTADARAQETGMKRARSVSSSSTNPSNSRKSEGKIKVEENAPGAATGVILSLRESLQDCKQSLASCQVELEAAKSEIEKWHSAFQSIPAVPSGTIPDPVSVVSYLSTLKSSEESLKEQLEKAKKREAAFIVTFAKREQEIAELKSAVRDLKTQLRPPSMQTRRLLLDPAIHEEFTRLKNLVEEKEKKIKELQDNVAAVNFTPSSKLGKMLMAKCRTLQEENEEIGTMASEGKIHELGMKIAVLKSQNNELRNQFDVLYKHMDGVTNDVERSNELVSILQEELEAKDLELTRLKEVLAQKGATQDAPVETSDDAGNGQEADSDTLQVKAES
			ZmFIP37-4	XP_008681221.1	MADSDWCFAGTMSSPWSPMSLEEEEEIQELDAEEQQDGEQPQQGDGLQQGSTAEARAQQTGKKRARSVANSSTKSEAKIKVEESAPGAATGVILSLRESLQDCKQSLASCQVELEAAKSEIEKWHSAFQSIPAVPSGTSPDPVSVVSYLSNLKSSEESLKEQLEKAKKREAAFIVTFAKREQEIAELKSAVRDLKTQLRPPSMQTRRLLLDPAIHEEFTRLKNLVEEKEKKIKELQDNVAAVNFTPSSKLGKMLMAKCRTLQEENEEIGAMASEGKIHELGMKIAVLKSQNNELRNQFDVLYKHMDGVTNDVERSNELVAILQEELEAKELEVTRLKEETLSQKEGTQEAPAPAPAPVEEGDGAGNDLKPASDPLQVKLES
			ZmHAKAI1	NP_001142216.2	MLQIRLSKIGSSDSGGAAASTAAGAGAPAAVGAAAALGGSILESVTVACPDHLVIADLPVAKSLGAVTTSAAAATRAIGRRSRRPLGERVHICSRCEFPIAIYGRLIPCEHAFCLSCARSDSSCYLCDERIQKIQSVKMMEGIFICAAPMCLKSFLKKADFEFHVPDVHANLLQTNLEKEEERNESDAPNIPCASAGDTQRQSQMPEMSTARAPPPRPGVSQDREERSRYHQSREQTPLRPPPLSKPPFHGRHSYPPGDTQAENNPPQGFDRPYNWASQSRQESPGAATPLRQESDHSTQDRQQLMANAPFMFPPIPSHQGNFMMPMNMNQPLISNAPFNYPLQQDGNPQYFSAPFQMPPLPDTGSDQGSMSSVQPPVGPMSFPEGLQRPWAMGMMGNP…
			ZmHAKAI2	NP_001142380.2	MLQIRLSKIGSSDSGAAATGSAAAAGAAAAVGSAAALGGGIPESVTVACPDHLVIADLPVAKSLGAVTTSAAAATRAIGRRSRRPLGERVHICSRCEFPIAIYGRLIPCEHAFCLTCARSDSSCYLCDERIQKIQSVKMMEGIFICAAPMCLKSFLKKADFEFHVPDVHANLLQTNLEKEEERNEPDAPNISRASAGDTQRQSQMPEMSTARAPSRPGVSQDRDERSRYHQSREQTPLRPPTLSKPPSFHGRHSYPPGDTQAENNPPQGFDRAYNWASQSRQESPGAATPLRQESDQSIQDKQQLMANAPFMFPPIPPHQGNFMMPMNMNQPLIPNAPFNYPLQQDGNPQYFSAPFQMQLPDTGSEQGSMSNVQPPAGPMSFPEGPQRPWGMRLMSNPF…
			ZmFIONA	NP_001143191.1	MGGGRKRRRRDGSETPSMHPRNRYAAAAPDFAALAELYPSFRPFVSVSGSGRASVDFTDFSSTRELTRVLLLHDHGVNWWIPDGQLCPTVPNRSNYIHWIEDLLSSDLIPPISSSSARVKGFDIGTGANCIYPLLGASLLGWTFVGSDVTNVALEWAKKNVESNPHLAELIEIRNANAAPSESETVVREAASEKILEPAEDVAMPKPHILVGVVKESESFDFCMCNPPFFESTEEAGLNPKTSCGGTAEEMVCPGGELAFITQIIEDSVSLKNSFRWFTSMIGRKANLKLLISKVREAGASVVKTTEFVQGHTARWGLAWSFIAPKPRKIVLGSSAPAKKHHSFMLQGLRREHGAFQILKSTEAFFLASNLSCKTDSSVFSVDVTLSDEQIEAAILHGD…
			ZmALKBH1A	NP_001168927.1	MYGTSDPTAAERTAFRRAEKQYKLYKTLNVKGRSRSRSRSGCRPSSGEGGGADLSAVVDFHALLAADGELPDGIGRRECPGFDRPVFCFLDRPGFYFIPGALSTEEQCCWIRESLKTFPQPPNRTNLTAIYGSISDLLIAAENQQILVEAENPDIQERNKQNNCGGKTESKYFKFVDSESQKGEEHRSNAATTLVRKLRWSTLGLQFDWSKRTIRSKSPRNSQEKPLSSSRLVERNYDVSLPHNKIPGALASLAKKMAIPAMPSGEEFKPEAAIVNYYGPSDMLGGHVDDMEADWTKPIVSISLGCKCIFLLGGKTRDEVPTAMFLRSGDIVLMAGEARERFHGVPRIFTESDQQEIPALISQLSSGDDVFILEYIKNSRININIRQVY
			ZmALKBH1B	XP_008677581.1	MYGTSDPTAAERTAFRRAEKQYKLYKTLNVKGRSRSRSRSGCRPSSGEGGGADLSAVVDFHALLAADGELPDGIGRRECPGFDRPVFCFLDRPGFYFIPGALSTEEQCCWIRESLKTFPQPPNRTNLTAIYGSISDLLIAAENQQILVEAENPDIQERNKQNNCGGKTESKYFKFVDSESQKGEEHRSNAATTLVRKLRWSTLGLQFDWSKRNYDVSLPHNKIPGALASLAKKMAIPAMPSGEEFKPEAAIVNYYGPSDMLGGHVDDMEADWTKPIVSISLGCKCIFLLGGKTRDEVPTAMFLRSGDIVLMAGEARERFHGVPRIFTESDQQEIPALISQLSSGDDVFILEYIKNSRININIRQVY
			ZmALKBH1C	XP_035822930.1	MYGTSDPTAAERTAFRRAEKQYKLYKTLNVKGRSRSRSRSGCRPSSGEGGGADLSAVVDFHALLAADGELPDGIGRRECPGFDRPVFCFLDRPGFYFIPGALSTEEQCCWIRESLKTFPQPPNRTNLTAIYGSISDLLIAAENQQILVEAENPDIQERNKQNNCGGKTESKYFKFVDSESQKGEEHRSNAATTLVRKLRWSTLGLQFDWSKIDVGDMLGGHVDDMEADWTKPIVSISLGCKCIFLLGGKTRDEVPTAMFLRSGDIVLMAGEARERFHGVPRIFTESDQQEIPALISQLSSGDDVFILEYIKNSRININIRQVY
			ZmALKBH2	XP_008659463.1	MAPSTRATLSLPAAPPMASRLRLVDPTPSTDADSAQNPGISGKAAGEGERVGEAKTPQPRQPDVTDLGGGSEVVYIPRFVAREKAWEWFDYLDNAIPWTRPEIRVFGRSAIQPRDVCYVADEGLTDLRYSGHQPLAHSWDEFPVLKDVLKVVHEALPGSYFNSLLLNRYKTGSDYVSWHADDEPLYGPTPEIASVTFGCERDFLLRKKPTKSQATSGSGEAGRKRLKVDAPQKPHHFLLKHGSLLVMRGYTQRDWQHSVPKRAKVSSPRINLTFRHVLR
			ZmALKBH6	NP_001345599.1	MEHTTTQHTAAAGEQESPPTALALRSLADYTVGAIPTLFYVPDFISHSEQSQLLHHIYQAPAPKWKTLKNRRLQNWGGVVHEKGLLPQALPSWLTRITDRICQWTGLFPSAINHVLINEYHPNQGIMPHQDGPAYYPVVAIISLASPVVINFTPHQKLKEQQDTDPQDLLAHELPSPAETENNGSGSQERGATNESDPSSSSLMLMPCSLLIFKDQAYTDYLHGIQDSELHNLDKVENVSQCQELKHLHSDSILGGMSMEEHDTFRRSATRVSLTCRLVLKVHKKLFKI
			ZmALKBH8	NP_001148410.1	MAAKSGYTRRLPLTGETAPPPPSAVLYVANCGPAVGVTDADVRSTFGAFGEVAGVQAADDSGARIIVRFHEPAAAEAAMAALHGRPCDLLAGRVLHIRYSVPVKPKARPGGSVPVAHAASELGIPGIYMVQEFVTAAEEQELLSAVDSKTWKRLAKRRVQHYGYEFLYETRNVDSKQFLGELPTFVSTVLEKIASFPGVKDCATRLVDQLTVNEYPCGVGLSPHIDTHSAFEEMIFSLSLAGTCIMEFRKYTKGTWRAPSVVDGVDEDSSQEPECIRKAIFLPPRSMLLMSGEGRYAWHHYIPHHKIDAVGGQVIKRNSRRVSFTFRKVRMGPCDCEYKQFCDAHSKRC
			ZmALKBH9A	NP_001354189.1	MAMAPSSSSSGGGGGDGANAADAMALVQGYTAEELAIAGEFLTTWLPFLSAGLCPSCASSLRGRVDSLITRGRAAEESPPVDQIEPSGWDSDPADPQNLPFEPSGWDSDPPPPPPPAPAPAPVEKPRMSWADMAQEDELAAAAEDDAAAAAADEGEDGAEAGRPKVPLTREQREQRRLSSLVRNKEFRCYERVRGQLVNILAGLELHAGVFSAAEQRRIVQCVYDLQARGQRGELGERTYTEPQKWMRGKGRVTIQFGCCYNYATDKKGNPPGIIRTIVSDPMPDLFKTMIKRLVRWQVLPATCVPDSCIVNIYEPGDCIPPHIDSHDFVRPFCTVSFLSECNILFGPNLKVAAPGEFIGSIAIPLPVGSVLVLNGNGADVAKHCVPAVPTKRISITFR…
			ZmALKBH9B	XP_035818277.1	MAMAPSSSSSGGGGGDGANAADAMALVQGYTAEELAIAGEFLTTWLPFLSAGLCPSCASSLRGRVDSLITRAEESPPVDQIEPSGWDSDPADPQNLPFEPSGWDSDPPPPPPPAPAPAPVEKPRMSWADMAQEDELAAAAEDDAAAAAADEGEDGAEAGRPKVPLTREQREQRRLSSLVRNKEFRCYERVRGQLVNILAGLELHAGVFSAAEQRRIVQCVYDLQARGQRGELGERTYTEPQKWMRGKGRVTIQFGCCYNYATDKKGNPPGIIRTIVSDPMPDLFKTMIKRLVRWQVLPATCVPDSCIVNIYEPGDCIPPHIDSHDFVRPFCTVSFLSECNILFGPNLKVAAPGEFIGSIAIPLPVGSVLVLNGNGADVAKHCVPAVPTKRISITFRKMD…
	Oryza sativa	ASM465v1 (BGI indica 93-11)	OsMTA	BGIOSGA008791	MEAQADAGGDDLAAMREQCRSLEEAIGFRRETQMGLVASLQRLVPDLVPSLDRSLRIIAAFNDRPFVPTPNPDGGHGKSPAALKPHHRRALPDPARSTRRKTSPGSSPASVAAAPGGLDAVRTMVAVCLLELVPFAEIDAAALARRLQAESSSASEAERTALADLAAELGGSAASAVVLALRRIAEDTGGVQIEEAMIGGKSMTMVWAIDRNKLLKELPESATLPLLQPPPAPQMPPSETDAGSAMIPRTPQQQQPQPDMWPHSMPPIFPRPRGMTMQGMQRVPGVPPGLMPLQRPFMGPAGVITMGGGVGPSPNQQKQKSEEDELKDLELLLNKKTYREKQNTKTGEELLDLIHRPTAKETAVAAKSHTVSPVVVNELAVADLGFEPRGLNVKTIAYE…
			OsMTB	BGIOSGA011274	MGISESDELRAFEATGIYRLAESGAAFLDPVRILNASYRRFRLVPSAYYSRSFGTSRQGGEAETERTGEASPERKKRKRKRQRQPKPRELNEVERMAEARHQEARPLLSSAHKSLLKAKDLLEFLPRMIKEDVRVLDVESNLEKNLVELGSSWRAPLCEMTLCFQKSSGEDSEEDNYNQGYNLIVVDPPWENGCVRQKVAYPTLPNRHFLYLPVQELAHPAGALLVLWITNREKLWKFVEEELFPAWGVKDHTVFYWLKVKPDGSLIGNLDLLHHRPYECLLVGYINLNKEAVRGSKFKFLEERRNIMVSMAKAISRVTLFLTYTAFAILIGGVHLQNVRVEQQNGEAAASALCLYVWQRLCVTARGVGPKAPNPLIPRRAEAVAPAADRDVQPDATDL…
			OsMTC	BGIOSGA011451	MDSRSPKIPRRSPDDSKDKDSDRNRGRDEKNDWDSSRTYGSETDCKEERCDTNKRKGSAMGEDVGDDSRSVDRSHETEVHVFNDKQDKAVEIKNILHDGVGQSDYGQHQLGLDNERRNGTVDKSRVDAHIDDKLGSGRDRNWTGKTQEPEGSVDYLRSCKWQDSKEASDSEWKNAQERQDGGGFHGRVGYRRDFRGRSESTRGSSTYGSRYDTSDSIEIRPNNSLDFGREGSVSGRYDVGVGAHRDVTYGTNGDKVTNSEPDQSGSASMISQFPQHGHKGDRPSRGGRGRPNGRDSQRVGVTLPIMPPPFGPLGLPPGPMQHIGPNIPHSPGHPLLPGVFVPPFPGGPLLWPGARGVDVNMLSVPPNLPIPPPVAGEHSFTPGMGAGPNIHLNQFGSGI…
			OsFIP37	BGIOSGA021252	MTDSPSPRLDEEDAFGRDFNSSPSPTAPPARSGEKRPFGDLDDDDEDVFASKKGKTKVEESAPGAATGMILSLRESLQNCKDNLASCQVEREAAKSEVQKWHSAFQNIPAVPAGTNPDPVSVVSYLNNLKSSEESLKEQLEKAKKREAAFIVTFAKREQEIAELKSAVRDLKTQLRPPSMQTRRLLLDPAIHEEFTRLKNLVEEKEKKIKELQDNVAAVNFTPSSKHGKMLMAKCRTLQEENEEIGAMASEGKIHELGMKIAVLKTRNNELRNQFNELYKHMDGLTNDVERSNEMVAILQDELETKDVELRRLKEMLAQKEATDEDKIPQENDVAGDDIDAAAESQPIKVET
			OsVIR	BGIOSGA010444	MGRPEPVVLFAQTILHSQLDEYVDEVLFSEPVVITACEFLEQNASPSTPNISLVGATSPPSFALEVFVHCDGESRFRRLCQPFLYSHSSSNVLEVEAIVTNHLVLRGTYRSLTLVIYGNTAEDLGQFNIELDLDHSLANVVSSPSEGKLEDLPPALHSSKFTFEESLSSLKPLSLQATELDLSIEVKKILLLALTMYQIPNVENLIPNLQSAVISAVLKYMPASTNCMSRNWNRDPANCFAEDNVDSQGTSNTLLMEASNELFDIWKNVNSIVDNITFDDNGLAFRLEELPTTKHLFTLFDSCFPYYRNCSLLDLECPFQPLVDLQSAVVNIVSNLPSEELSSDGVNFLSSASIELAELLKMINMCVPIEDPSPVLTARRICKFGHLEGLLSYNLTIGL…
			OsHAKAI	BGIOSGA033196	MLQIRLSKIGSSDSGAAASGAAAGAGGGVGGGGVGGAGAGAGGGPPKSASAAAGGAPESVTVACPEHLVISDLAVAKSLGAVTTSAVAAARTIGRRSRRPLGERVHICCRCEFPIALYGRLIPCEHAFCLACARSDSSCYLCDERIQKIQTVKMMEGIFICAAPMCLKSFLKRSEFDSHIPEVHANLLHNTPEREERNEPDAPNISRASGGDQRQSQMPEMSTARAPPRTGVSPSSSSHVQDRDDRSRYHHSRDQTPQRPPMLSRPPSFHGRHSYPPGDTPSENNPPQGFDRPYNWAHENAPGVTPVRQESEHGSQDKQQMMPNAPFMFPPMPHQPNFMMPMNMNQPLMSNTSFNYPLQQDGNPQFFSAPFQMQLPDVGLDQGSASGVQPTPPGPLSFP…
			OsFIONA	BGIOSGA007225	MGGGRKRRRRDGSEAPAIHPRNRYAAAAPDFASLASLYPSFAPFVSVSRGGRASIDFTDFAATRELTRVLLLHDHGVNWWIPDGQLCPTVPNRSNYIHWIEDLLSSDLIPPISSSNKTVRGFDIGTGANCIYPLLGASLLGWSFVGSDVTDVALEWAKKNVESNPQLAALVEIRNANKMSCSSESEAVDGEAARENTSKPVDGVLRSKPSILLGVVKDSESFDFCMCNPPFFESIEEAGLNPKTSCGGTAEEMVCPGGEQAFITRIIEDSVSLKNSFRWFTSMVGRKANLKILVSKVREAGVSVVKTTEFVQGQTARWGLAWSFIAPRKMVIRSSTPGKANYSFMLQGLRREYGAFQVLKSAESFFHASNLSCKTDSSLFSIDVTLSDEQAQAAMLHDE…
			OsALKBH1A	BGIOSGA013818	MVGGGGGHGVRTPANFPPRQKARLPRGPAHEKSLEQQKKGPSSSSPSVSSNKSPLQLAAAIVQPQKPLESPQHMVTPVRLQEAPGPRTIPCSSGSVGSGSGAAPFDICIKRDDKCSIKLSRSLLEINREKRREREQLSKEAAPLQYLRPGMVLLKKFLKHDDQVDIIRRCQKLGIGSGGFYTPGYRDSGKLSLQMMCLGKNWDPNSRSYGDTRPFDGAQPPSIPEVFSKIVKDAIQASNEFLRQKARPANDVEELPPLSPDICLVNFYTSSGKLALHRDKDETKPSLHKGLPVVSFSLGDTAEFLYGDVNDVDKASKVDLESGDVLIFGGKSRLIFHGVSRIKPKTAPNWLTDEAKLRPGRLNLTFRQH
			OsALKBH1B	BGIOSGA035274	MQMSSGGVGVGGGGGSKVMSPKQVLTVVLVVFCALSFVKLLLLTGSSSPAAAARRGRASAWGNGTDVGDGGLAPKEAALLRSVVAARAPCRLLVFGLSPQLAALAAVNAGEGADNGAEDADSARRSLRGGSAASAASAAKIHQVRYRDAAGEAWPLLRRARDSPACRRPTGAVRRSGCHLALITTLPREVLDARWDVLVVDGPSGAAAGEPGRMGAIYTAAALARASAAGGREAVDVAVHDVHRTVERWYAWEYLCEDNLAAAKGRLWHFRVAGGGPPDAFCSTGPAQIFTQIPLPSASPETGAVLEDGDGDRAVGLFIASGAKRLILINEKRQTRQLDLVSAPNFLEDKNLESLSAQIIINLLATENLESLENCHIGDSWLEDQKGGRKFPGQNPDHA…
			OsALKBH1C	BGIOSGA038681	MAQPGAGQSAAAGYNGYCVFIQVLAMTIDLFEDALPPPWREEIAPGAVVMHGFVRDHGPALLAAVQGVVAQVPWQHLTTPGGHVMSVAMSWCGNGWTSDSRGYRYSERDARSGERWPPIPPILMALADEAAQQAGFGPFVPDSCLMNRYDPGSKLSLHQDKDEHDFGAPIVSVSLGLPAVFQFGGLQRSDRARRIPLAHGDVVVWGGPSRLCFHGILPVKEGYHSLVGPHRINITLRKAL
			OsALKBH2	BGIOSGA022711	MMASRSRLRLAAAGENPIPHSKSGGEGGTERKPEEALRREVTDLGGGSEVVHVPRFVPREAAWGWFDYLDKRIPWTRPTIRVFGRSAVQPRDTCYVADEGLTDLRYSGHQPHAHSWDEFPVLKDILKAVHEALPGSHFNSLLLNRYKTGSDYVSWHADDEPLYGPTPEIASVTLGCEREFLLRKKPTKSQASLGSGEVAPKRLKVSAPQQHSFLLKHGSLLVMRGYTQRDWQHSVPKRAKASSPRINLTFRRVL
			OsALKBH6	BGIOSGA031904	MEDDKTTQESSAAAAPPLRSLADYAVGPIPTLLYVPGFISDAEQSQLLHHIYQAPAPKWKSLKNRRLQNWGGVVHEKGLLPQALPSWLTKITDRICQWTGLFPSAINHVLINEYHPNQGIMPHQDGPAYFPVVAIISLASPVVIDFTPHQRLKGEDFTDPQNAHSGESQATTTESNGSHNLEGANETDPASSSLLLMPCSLLIFKDQAYTDYLHGIQDNELQNLDKVANMLQCPEFKHLNSGDGQGNTDESCSLEQSGVYRRTARRVSLTCRLVLKVHKKLFKM
			OsALKBH7	BGIOSGA033603	MAAAADDDELRRRAAALREVFGDSSDSEADDLPVGGAGREQWRWEAVEGVRGLWLCAAFLSADEQSRLLTAIRREGWFSDARNQAMRFGDLPSWAVELSALIHEAICFGDVRVGCGLELKNEDEDACPLPSDLLWRKPLFDQMIANRYEPGEGICAHVDLMRFDDGIAIVSLESPCVMHFSRAEQEVPICETLESVHAEPTKIPVYLNPGSLVLMSGDARYLWKHEINRKPGAQQWGGRELEQQIRTSITLRKLLPSPN
			OsALKBH8	BGIOSGA014410	MAGSGYTRPPPPPPLGEGAAPAPSAALYVANCGPAVGLTHDDIRAAFAAFGEVAGVHGADGSGVRVIVRFREPAAAEAAMSALHGRPCAGLAGRVLHIRYSVPAKPKAPVGGSLPVATSASELGVPGIYLVPDFVTAAEEQELLAAVDNRPWKSLAKRRVQHYGFEFLYETRNVDSKQFLGELPPFVSKIIDKIMSFPGANKCTSKLVDQLTVNEYPCGVGLSPHIDTHSAFEEMIFSLSLAGPCIMEFRKYPKGSWRAPSMVSGTDKDSIEEPQCIRKAVFLPPRSMLLMSGEGRYAWHHYIPHHKIDDVGGQVIKRNTRRVSFTFRKVRMGLCDCEYGQFCDSQSK
			OsALKBH9	BGIOSGA022263	MALVQGYNADELAIAGEFLTTWLPFLSAGLCASCADSLRSRVSSLLPPQAEESPSSPPPRIDQIEPSGWESDPATAHPQHLPFEPSGWDSDPPQLPPEQEQQKQKPQPAEKPRKSWADMAQEDELAAAAEEDAAAAAADDGEEGSEAGRPGVQLTREQRELRRFRNVVRRKDFICFERVNGRLVNILAGLELHCGVFSAAEQKRIVDYVYDLQEMGKHGELGDRTYTEPQRWMRGKGRVTIQFGCCYNYATDKNGNPPGIIRTIASDPMPSLFKIMIKRLVRWHVLPKTCIPDSCIVNIYDPGDCIPPHIDSHDFVRPFCTVSFLSECNILFGSTLKIAGPGEFTGSLPIPLPVGSVLILNGNGADVAKHCVPAVPTKRISITFRKMDPAKRPFNFRDD…
			OsALKBH10A	BGIOSGA011145	MASAAVIPSSAPGAAAAGAAAVESAGWVVDERDGFISWLRGEFAAANAIIDLLLLHLRSVGEPGEFEHVAAAVQQRRHHWAPVIHMQQFFPVGDVAYALQQAGWRRRAPPHHQQQGPGASPSPPPPPPRGRPSFSASHSHHRHGGHHHRSDSVRGGGTGATAGSDKDGREVHNKEEKGMKEAENVVEAKSSQLESLVSHEGEKTPRPQAVAEGSSKVVPTPVEYTVNDIIDGKTVNAVEGLKVYEGLVNENEKNKILSLLNETKASFRRGGLEAGQTVIIGKRPMKGHGREIIQLGIPIVEGPPEDDYPRETKVEAVPGLLHDLFDRLCQKEIIPTKPDYCVIDYYNEGDYSHPHQSPPWYGRPFCTFCLTDCDMVFGRVISGERGDHRGPLKLSLSTG…
			OsALKBH10B	BGIOSGA018089	MTTGAAAGAAAAAGAAPASPVAAAAAAAPEVAARDAVIGWFRGEFAAANAVIDALCGHLAQIGGDAEYEAVFAALHRRRLNWFPVLHMQKFYSVADVAAELRRVADARASATYSEEEAASTVIHEPMDELVAMAAEPEPEPEQEQEPDHDHVPQDPAPEPEPDGAVNNPVSPTAAEVLDHEADGEDSSGDSSERKAPSTEDDAVADGRHVRSARWSQPVRRDGTARLIAIKRSQTLGRVKWTRTRLAGRRVTVEKSIRSCPTLHVSMTGWTQIGFEKPEFPGSEGLDLMIILTKDLKGNTAYQRVTLSALITRSALSAPRGSRFRKVNVVKGLKIYEDVFTTSELMKVADFINEIRQAGRNGELSGETFIFFNKQIKGNKREIIQLGVPLFQPTTEESN…
			OsALKBH10C	BGIOSGA032373	MAAPGPGWMVPPPPQPQPQQQQQAVVVDGRDGLVAWLRGEFAAANAIIDLLLAHARDAADPAGFDAVAAAVQRRRHHWAPVLHLQHYFPVTEVALALHHAAARQGPPPPPPPPRPPSGSAGAEGDDAAIASGGVKEVETSAEATQNSQLVSHISHATEAQPQKGLHVISNVVPVPTCFVVNEVIDGRMVNVLEGLKLYKGYVDLTEIGKVLSFVNEAKTMRRKPGLEGQTVVVAKRPMKGHGREIIQLGLPITEGPPEDEHLREVKVDPIPGVLQNLFDSLVHQKVVPSSPDYCVIDIFNEGDYSHPHHHPPWYGRPICTLCLTDCDMVFGHVIAADSRGDHAGPLKLSLSTGSVLVFEGKSADIAKRALPATSKQRILLSFGKSVSRKHVQSESSLLI…
			OsALKBH10D	BGIOSGA018088	MIILTKDLKGNTAYQRVTLSALITRSALSAPRGSRFRKVNVVKGLKIYEDVFTTSELMKVADFINEIRQAGRNGELSGETFIFFNKQIKGNKREIIQLGVPLFQPTTEESNCHIEAIPLVLQAVIDHLVLWRLIPESRKPNSVIINFFDEFCQVGHLSMSKDLSVLVPQVTYTNQFTDEKLKFAIQLELPVAVVRQNTQSAQNEVFECYISVEAGASKVSHIKTCDTIKLIHMTSR

## Sheet: Table S2
Table S2. Main_PPI_Network
Biological Process (Gene Ontology)
GO-term	description	count in network	strength	signal	false discovery rate
GO:0080009	mRNA methylation	8 of 16	2.71	6.08	7.15e-16
GO:0001510	RNA methylation	9 of 111	1.92	3.85	3.28e-12
GO:0043414	Macromolecule methylation	10 of 278	1.57	2.83	5.71e-11
GO:0009451	RNA modification	11 of 365	1.49	2.71	2.5e-11
GO:0016071	mRNA metabolic process	12 of 674	1.26	2.01	3.18e-10
GO:0009790	Embryo development	6 of 268	1.36	1.35	4.46e-05
GO:0035511	Oxidative DNA demethylation	2 of 2	3.01	1.28	0.00094
GO:0016070	RNA metabolic process	15 of 1751	0.95	1.25	3.76e-09
GO:0044260	Cellular macromolecule metabolic process	19 of 2595	0.88	1.21	2.5e-11
GO:0006402	mRNA catabolic process	4 of 106	1.59	1.16	0.00068
GO:0090304	Nucleic acid metabolic process	17 of 2396	0.86	1.12	1.48e-09
GO:0048608	Reproductive structure development	7 of 741	0.99	0.8	0.00094
GO:0009791	Post-embryonic development	7 of 884	0.91	0.69	0.0022
GO:0043412	Macromolecule modification	15 of 3505	0.64	0.64	2.94e-05
GO:0006506	GPI anchor biosynthetic process	2 of 32	1.81	0.56	0.0431
GO:0043170	Macromolecule metabolic process	20 of 7097	0.46	0.47	3.86e-05
GO:0044237	Cellular metabolic process	24 of 9538	0.41	0.46	1.54e-06
GO:0044265	Cellular macromolecule catabolic process	5 of 696	0.87	0.43	0.0431
GO:0006807	Nitrogen compound metabolic process	20 of 8001	0.41	0.41	0.00029
GO:0032501	Multicellular organismal process	8 of 1806	0.66	0.41	0.0225
GO:0048856	Anatomical structure development	8 of 1958	0.62	0.37	0.0353
GO:0044238	Primary metabolic process	21 of 10058	0.33	0.34	0.0018
GO:0071704	Organic substance metabolic process	21 of 11242	0.28	0.28	0.01
GO:0009987	Cellular process	25 of 16135	0.2	0.25	0.0097
Molecular Function (Gene Ontology)
GO-term	description	count in network	strength	signal	false discovery rate
GO:0032451	Demethylase activity	6 of 36	2.24	3.23	4.77e-09
GO:0008168	Methyltransferase activity	8 of 458	1.26	1.38	9.89e-06
GO:0035516	Oxidative DNA demethylase activity	2 of 2	3.01	1.12	0.0022
GO:0003723	RNA binding	11 of 1815	0.8	0.72	0.00023
GO:0003729	mRNA binding	6 of 738	0.92	0.52	0.019
Cellular Component (Gene Ontology)
GO-term	description	count in network	strength	signal	false discovery rate
GO:0036396	RNA N6-methyladenosine methyltransferase complex	6 of 6	3.01	5.17	3.38e-13
GO:0016607	Nuclear speck	8 of 89	1.97	3.81	9.07e-12
GO:1905369	Endopeptidase complex	3 of 77	1.6	0.95	0.003
GO:1902494	Catalytic complex	9 of 1226	0.88	0.83	0.00013
GO:0005634	Nucleus	15 of 5781	0.43	0.38	0.0033
GO:0043229	Intracellular organelle	26 of 13511	0.3	0.36	1.15e-05
GO:0043231	Intracellular membrane-bounded organelle	24 of 12726	0.29	0.33	0.00027
Local Network Cluster (STRING)
cluster	description	count in network	strength	signal	false discovery rate
CL:3851	mRNA methylation, and RNA destabilization	13 of 23	2.77	10.73	2.44e-28
CL:3852	mRNA methylation, and Stress response	11 of 17	2.82	9.31	3.68e-24
CL:3854	mRNA editing complex, and Regulation of cell adhesion	10 of 11	2.97	9	6.61e-23
CL:3642	mRNA surveillance pathway, and mRNA methylation	14 of 131	2.04	6.7	1.38e-22
CL:3859	mRNA editing complex	6 of 6	3.01	5.13	4.37e-13
CL:44660	Demethylase activity, and Peptidyl-lysine monomethylation	2 of 5	2.62	0.75	0.0164
CL:3886	N6-methyladenosine-containing RNA binding, and RNA destabilization	2 of 5	2.62	0.75	0.0164
CL:7155	GPI anchor metabolic process	2 of 10	2.31	0.59	0.0386
Reactome Pathways
pathway	description	count in network	strength	signal	false discovery rate
MAP-72203	Processing of Capped Intron-Containing Pre-mRNA	6 of 423	1.17	0.82	0.0024
MAP-73894	DNA Repair	5 of 407	1.1	0.59	0.0178
Subcellular Localization (COMPARTMENTS)
compartment	description	count in network	strength	signal	false discovery rate
GOCC:0036396	RNA N6-methyladenosine methyltransferase complex	11 of 13	2.94	9.92	2.15e-25
GOCC:1902494	Catalytic complex	15 of 1419	1.04	1.52	1.39e-10
GOCC:0042765	GPI-anchor transamidase complex	2 of 10	2.31	0.81	0.0111
GOCC:1905369	Endopeptidase complex	3 of 76	1.61	0.76	0.0111
GOCC:0032991	Protein-containing complex	16 of 4060	0.61	0.61	2.42e-05

## Sheet: Table S3
Table S3. MCODE_Module_1
Biological Process (Gene Ontology)
GO-term	description	count in network	strength	signal	false discovery rate
GO:0080009	mRNA methylation	3 of 16	2.94	3.38	8.19e-06
GO:0001510	RNA methylation	4 of 111	2.22	3.05	8.19e-06
GO:0043414	Macromolecule methylation	5 of 278	1.92	2.93	2.48e-06
GO:0044260	Cellular macromolecule metabolic process	6 of 2595	1.03	0.96	0.00038
GO:0090304	Nucleic acid metabolic process	5 of 2396	0.99	0.68	0.0132
Molecular Function (Gene Ontology)
GO-term	description	count in network	strength	signal	false discovery rate
GO:0008168	Methyltransferase activity	4 of 458	1.61	1.4	0.0022
Cellular Component (Gene Ontology)
GO-term	description	count in network	strength	signal	false discovery rate
GO:0036396	RNA N6-methyladenosine methyltransferase complex	2 of 6	3.19	2.2	0.00056
GO:0016607	Nuclear speck	3 of 89	2.19	2.03	0.00056
Local Network Cluster (STRING)
cluster	description	count in network	strength	signal	false discovery rate
CL:3859	mRNA editing complex	3 of 6	3.37	3.79	2.43e-06
CL:3642	mRNA surveillance pathway, and mRNA methylation	4 of 131	2.15	2.92	1.1e-05
Reactome Pathways
pathway	description	count in network	strength	signal	false discovery rate
GOCC:0036396	RNA N6-methyladenosine methyltransferase complex	3 of 13	3.03	3.6	4.07e-06
GOCC:1902494	Catalytic complex	4 of 1419	1.12	0.68	0.0307
Annotated Keywords (Uniprot)
keyword	description	count in network	strength	signal	false discovery rate
KW-0489	Methyltransferase	4 of 310	1.78	2.15	7.39e-05

## Sheet: Table S4
Table S4. MCODE_Module_2
Biological Process (Gene Ontology)
GO-term	description	count in network	strength	signal	false discovery rate
GO:0080009	mRNA methylation	6 of 16	3.24	10.07	4.59e-16
GO:0009790	Embryo development	4 of 268	1.84	2.26	5.82e-05
GO:0048608	Reproductive structure development	4 of 741	1.4	1.28	0.0015
GO:0009791	Post-embryonic development	4 of 884	1.32	1.14	0.0024
GO:0032501	Multicellular organismal process	5 of 1806	1.11	0.97	0.0015
GO:0048856	Anatomical structure development	5 of 1958	1.07	0.91	0.0019
Molecular Function (Gene Ontology)
GO-term	description	count in network	strength	signal	false discovery rate
GO:0008168	Methyltransferase activity	4 of 458	1.61	1.4	0.0022
Cellular Component (Gene Ontology)
GO-term	description	count in network	strength	signal	false discovery rate
GO:0036396	RNA N6-methyladenosine methyltransferase complex	4 of 6	3.49	7.04	3.38e-11
GO:0016607	Nuclear speck	6 of 89	2.5	6.96	1.08e-12
Local Network Cluster (STRING)
cluster	description	count in network	strength	signal	false discovery rate
CL:3854	mRNA editing complex, and Regulation of cell adhesion	6 of 11	3.4	10.62	9.96e-17
CL:3859	mRNA editing complex	4 of 6	3.49	6.65	1.31e-10
Reactome Pathways
pathway	description	count in network	strength	signal	false discovery rate
MAP-72203	Processing of Capped Intron-Containing Pre-mRNA	5 of 423	1.74	2.54	4.16e-06
MAP-8953854	Metabolism of RNA	5 of 1241	1.27	1.27	0.00043
Subcellular Localization (COMPARTMENTS)
compartment	description	count in network	strength	signal	false discovery rate
GOCC:0036396	RNA N6-methyladenosine methyltransferase complex	6 of 13	3.33	10.73	5.49e-17
GOCC:0016607	Nuclear speck	2 of 45	2.31	1.38	0.0078

## Sheet: Table S5
Table S5. Primers used for qRT-PCR and their amplification efficiencies
Gene Name	Gene ID	Forward Primer (5' to 3')	Reverse Primer (5' to 3')	Slope	R2	Efficiency (%)
GbMTA1A	evm.model.chr4.1641	GAAGGCACAGGTGTGGTTCCATC	CCGCATCTCATCATCAGCCA	-3.46	0.9996	94.5
GbMTA1B	evm.model.chr4.1642	GTGAGAAGGGAGGAAGCAATGGG	GATCAAGCAACACAGCAGCAACC	-3.28	0.9966	101.8
GbMTA2	evm.model.chr10.1399	AAAGCGCCGGAATGGTGAAGG	ACGCCGATTGTTGGATGGTATGG	-3.28	0.9976	101.8
GbMTB	evm.model.chr9.116	ATCCACCGCCTGATGCTCCTC	TTTGCCTGCTGCTGCTGGTTC	-3.3	0.9998	101
GbMTC	evm.model.chr9.2039	GCATGGTACTGGTTGAAGGTGA	TTCCAAGCCATTTCCCTGTCT	-3.28	0.9959	101.8
GbFIP37	evm.model.chr7.1789	GACGACTTCGGTGGAGATTACGC	AACAATTCCTGTGGCTGCACCAG	-3.22	0.9997	104.5
GbHAKAI	evm.model.chr2.1765	TCGTGTGCAAGGAGTGAACC	AAACAGTGTGGAGCCCCAC	-3.28	0.9998	101.8
GbFIONA1	evm.model.chr6.890	CAGAGCAACGCAGTGGAGATGAG	AGCCCATTCAAGAGCAACCTGTG	-3.31	0.9999	100.6
GbALKBH1A	evm.model.chr1.1539	TGGATGAGGCAGACCTGAAGA	GTGGGAGGGAAGCATCATAGTT	-3.33	0.9966	99.6
GbALKBH1B	evm.model.chr4.229	TGTTGGACAAGGAGGATTCTATCA	AGAGGTGGTGGTACTGCGTTATC	-3.28	0.9986	101.8
GbALKBH2	evm.model.chr7.897	GGTATCAGCCAGTTGTTCATTCAT	CAGAGTGCCAAGCCACATAGTC	-3.23	0.9996	104
GbALKBH6	evm.model.chr11.543	TTGCCGCCTAGTACCAAAGG	CTTTGGGGTCAAGAGCAGCT	-3.31	0.9997	100.6
GbALKBH8	evm.model.chr2.1924	GCTGATGAAAGTGGTAGTCGTGTG	CATGGTGCCTGTGGTACTGAATA	-3.24	0.9997	103.5
GbALKBH9A	evm.model.chr11.1267	ACCGACAAGAGGACAAGGAGACC	TTGACACGATCCTGCAAGACCTG	-3.31	0.9997	100.6
GbALKBH9B	evm.model.chr11.1281	GGAGCAGATGTGGCAAAACATGC	TCGCTTTGTGGGTTCCATCCTTC	-3.26	0.9961	102.9
GbALKBH10A	evm.model.chr8.906	AACACCAGGCCACGAATTCCAAC	CTCCATTACGCACGACCGCTTC	-3.19	0.9995	106
GbALKBH10B	evm.model.chr2.1321	AAGCTGGAGTGTCAGTAAGCGT	CGACAGAATGCAAAGCCGAG	-3.23	0.9996	104
GbGAPDH	evm.model.chr7.1737	GGTGCCAAAAAGGTGGTCAT	CAACAACGAACATGGGAGCAT	-3.28	0.9999	101.8

## Sheet: Table S6
Table S6. Raw Ct values for qPCR analysis of putative m6A regulatory genes in G. biloba
Sample_ID	Gene	Biological_Replicate	Technical_Replicate_1	Technical_Replicate_2	Technical_Replicate_3
Root	GbMTA1A	Rep1	28.3001	28.3122	28.1806
Root	GbMTA1A	Rep2	28.9353	29.0101	28.8704
Root	GbMTA1A	Rep3	28.2632	28.5469	28.5406
Root	GbGAPDH	Rep1	22.0624	22.2386	21.7375
Root	GbGAPDH	Rep2	22.4323	22.5572	22.7045
Root	GbGAPDH	Rep3	22.2729	22.3317	21.9329
Root	GbMTA1B	Rep1	25.4145	25.2383	24.9144
Root	GbMTA1B	Rep2	25.8556	26.0029	25.7307
Root	GbMTA1B	Rep3	25.1284	25.5471	25.4684
Root	GbGAPDH	Rep1	22.0624	22.2386	21.7375
Root	GbGAPDH	Rep2	22.4323	22.5572	22.7045
Root	GbGAPDH	Rep3	22.2729	22.3317	21.9329
Root	GbMTA2	Rep1	25.6772	25.3921	25.3424
Root	GbMTA2	Rep2	25.932	25.4237	25.4851
Root	GbMTA2	Rep3	25.9468	25.5328	25.6216
Root	GbGAPDH	Rep1	21.6695	21.9546	21.6196
Root	GbGAPDH	Rep2	21.7462	22.1931	21.6848
Root	GbGAPDH	Rep3	21.7714	22.1853	21.8901
Root	GbMTB	Rep1	25.493	25.3168	24.9519
Root	GbMTB	Rep2	25.7383	25.8856	25.6134
Root	GbMTB	Rep3	25.048	25.476	25.388
Root	GbGAPDH	Rep1	22.0624	22.2386	21.7375
Root	GbGAPDH	Rep2	22.4323	22.5572	22.7045
Root	GbGAPDH	Rep3	22.2729	22.3317	21.9329
Root	GbMTC	Rep1	29.4471	29.2709	28.9761
Root	GbMTC	Rep2	29.8003	29.9476	29.6754
Root	GbMTC	Rep3	29.142	29.5208	29.482
Root	GbGAPDH	Rep1	22.0624	22.2386	21.7375
Root	GbGAPDH	Rep2	22.4323	22.5572	22.7045
Root	GbGAPDH	Rep3	22.2729	22.3317	21.9329
Root	GbFIP37	Rep1	24.5053	24.2201	24.1503
Root	GbFIP37	Rep2	24.6161	24.1079	24.1692
Root	GbFIP37	Rep3	24.7907	24.3768	24.4915
Root	GbGAPDH	Rep1	21.6695	21.9546	21.6196
Root	GbGAPDH	Rep2	21.7462	22.1931	21.6848
Root	GbGAPDH	Rep3	21.7714	22.1853	21.8901
Root	GbHAKAI	Rep1	26.3381	26.0529	26.0631
Root	GbHAKAI	Rep2	26.6605	26.1523	26.2136
Root	GbHAKAI	Rep3	26.6492	26.2352	26.3139
Root	GbGAPDH	Rep1	21.6695	21.9546	21.6196
Root	GbGAPDH	Rep2	21.7462	22.1931	21.6848
Root	GbGAPDH	Rep3	21.7714	22.1853	21.8901
Root	GbFIONA1	Rep1	25.6779	25.3928	25.3486
Root	GbFIONA1	Rep2	25.9698	25.4616	25.5229
Root	GbFIONA1	Rep3	26.0534	25.6394	25.7541
Root	GbGAPDH	Rep1	21.6695	21.9546	21.6196
Root	GbGAPDH	Rep2	21.7462	22.1931	21.6848
Root	GbGAPDH	Rep3	21.7714	22.1853	21.8901
Root	GbALKBH1A	Rep1	26.7396	26.6194	26.2521
Root	GbALKBH1A	Rep2	26.5336	26.5945	26.6305
Root	GbALKBH1A	Rep3	26.9103	27.0425	26.9685
Root	GbGAPDH	Rep1	21.9628	22.0831	21.5455
Root	GbGAPDH	Rep2	21.9953	21.9343	22.0113
Root	GbGAPDH	Rep3	22.4089	22.4809	22.3507
Root	GbALKBH1B	Rep1	28.7133	28.593	28.1727
Root	GbALKBH1B	Rep2	28.6063	28.6672	28.6862
Root	GbALKBH1B	Rep3	29.0296	29.1298	29.0878
Root	GbGAPDH	Rep1	21.9628	22.0831	21.5455
Root	GbGAPDH	Rep2	21.9953	21.9343	22.0113
Root	GbGAPDH	Rep3	22.4089	22.4809	22.3507
Root	GbALKBH2	Rep1	27.2147	27.0945	26.6742
Root	GbALKBH2	Rep2	26.8797	26.9406	26.9563
Root	GbALKBH2	Rep3	27.2425	27.3726	27.3006
Root	GbGAPDH	Rep1	21.9628	22.0831	21.5455
Root	GbGAPDH	Rep2	21.9953	21.9343	22.0113
Root	GbGAPDH	Rep3	22.4089	22.4809	22.3507
Root	GbALKBH6	Rep1	27.2451	27.1249	26.7976
Root	GbALKBH6	Rep2	27.1196	27.1805	27.1065
Root	GbALKBH6	Rep3	27.4523	27.5425	27.5105
Root	GbGAPDH	Rep1	21.9628	22.0831	21.5455
Root	GbGAPDH	Rep2	21.9953	21.9343	22.0113
Root	GbGAPDH	Rep3	22.4089	22.4809	22.3507
Root	GbALKBH8	Rep1	30.2886	30.1684	29.7011
Root	GbALKBH8	Rep2	30.0504	30.1113	30.1673
Root	GbALKBH8	Rep3	30.4725	30.6427	30.5307
Root	GbGAPDH	Rep1	21.9628	22.0831	21.5455
Root	GbGAPDH	Rep2	21.9953	21.9343	22.0113
Root	GbGAPDH	Rep3	22.4089	22.4809	22.3507
Root	GbALKBH9A	Rep1	25.389	24.9673	24.8155
Root	GbALKBH9A	Rep2	24.9639	25.1292	24.9086
Root	GbALKBH9A	Rep3	25.4718	25.2011	25.0327
Root	GbGAPDH	Rep1	21.7714	21.6196	22.1931
Root	GbGAPDH	Rep2	21.6848	21.6695	21.8901
Root	GbGAPDH	Rep3	21.7462	21.9546	22.1853
Root	GbALKBH9B	Rep1	31.2632	30.8415	30.6897
Root	GbALKBH9B	Rep2	30.723	30.9883	30.7677
Root	GbALKBH9B	Rep3	31.3084	31.0277	30.8693
Root	GbGAPDH	Rep1	21.7714	21.6196	22.1931
Root	GbGAPDH	Rep2	21.6848	21.6695	21.8901
Root	GbGAPDH	Rep3	21.7462	21.9546	22.1853
Root	GbALKBH10A	Rep1	26.9918	26.5701	26.4183
Root	GbALKBH10A	Rep2	26.4176	26.647	26.4264
Root	GbALKBH10A	Rep3	27.0674	26.8369	26.6283
Root	GbGAPDH	Rep1	21.7714	21.6196	22.1931
Root	GbGAPDH	Rep2	21.6848	21.6695	21.8901
Root	GbGAPDH	Rep3	21.7462	21.9546	22.1853
Root	GbALKBH10B	Rep1	27.7334	27.3117	27.16
Root	GbALKBH10B	Rep2	27.2614	27.4747	27.2541
Root	GbALKBH10B	Rep3	27.857	27.6213	27.4179
Root	GbGAPDH	Rep1	21.7714	21.6196	22.1931
Root	GbGAPDH	Rep2	21.6848	21.6695	21.8901
Root	GbGAPDH	Rep3	21.7462	21.9546	22.1853
Stem	GbMTA1A	Rep1	27.3587	27.1305	27.0502
Stem	GbMTA1A	Rep2	27.1527	27.2276	27.1446
Stem	GbMTA1A	Rep3	26.9671	26.853	26.6609
Stem	GbGAPDH	Rep1	22.1641	21.8806	21.961
Stem	GbGAPDH	Rep2	22.0518	21.9769	21.9617
Stem	GbGAPDH	Rep3	21.9198	21.584	21.776
Stem	GbMTA1B	Rep1	24.153	23.9499	23.8296
Stem	GbMTA1B	Rep2	24.0231	24.098	24.0678
Stem	GbMTA1B	Rep3	23.8328	23.7291	23.537
Stem	GbGAPDH	Rep1	22.1641	21.8806	21.961
Stem	GbGAPDH	Rep2	22.0518	21.9769	21.9617
Stem	GbGAPDH	Rep3	21.9198	21.584	21.776
Stem	GbMTA2	Rep1	24.7232	25.0475	24.7428
Stem	GbMTA2	Rep2	24.8781	25.337	24.6933
Stem	GbMTA2	Rep3	24.6496	25.1358	25.0979
Stem	GbGAPDH	Rep1	22.3106	21.9863	21.9859
Stem	GbGAPDH	Rep2	22.5397	22.0808	21.9021
Stem	GbGAPDH	Rep3	22.3554	22.3734	21.9072
Stem	GbMTB	Rep1	24.6573	24.4141	24.3338
Stem	GbMTB	Rep2	24.4699	24.5448	24.4247
Stem	GbMTB	Rep3	24.4392	24.3554	24.1634
Stem	GbGAPDH	Rep1	22.1641	21.8806	21.961
Stem	GbGAPDH	Rep2	22.0518	21.9769	21.9617
Stem	GbGAPDH	Rep3	21.9198	21.584	21.776
Stem	GbMTC	Rep1	27.9208	27.7576	27.6773
Stem	GbMTC	Rep2	27.8455	27.9204	27.8602
Stem	GbMTC	Rep3	27.7288	27.6251	27.433
Stem	GbGAPDH	Rep1	22.1641	21.8806	21.961
Stem	GbGAPDH	Rep2	22.0518	21.9769	21.9617
Stem	GbGAPDH	Rep3	21.9198	21.584	21.776
Stem	GbFIP37	Rep1	22.9003	23.2247	22.907
Stem	GbFIP37	Rep2	23.1116	23.5705	22.9629
Stem	GbFIP37	Rep3	22.777	23.2481	23.2252
Stem	GbGAPDH	Rep1	22.3106	21.9863	21.9859
Stem	GbGAPDH	Rep2	22.5397	22.0808	21.9021
Stem	GbGAPDH	Rep3	22.3554	22.3734	21.9072
Stem	GbHAKAI	Rep1	26.1966	26.5209	26.1262
Stem	GbHAKAI	Rep2	26.1351	26.594	25.9064
Stem	GbHAKAI	Rep3	26.0521	26.5103	26.5004
Stem	GbGAPDH	Rep1	22.3106	21.9863	21.9859
Stem	GbGAPDH	Rep2	22.5397	22.0808	21.9021
Stem	GbGAPDH	Rep3	22.3554	22.3734	21.9072
Stem	GbFIONA1	Rep1	24.8316	25.1559	24.8612
Stem	GbFIONA1	Rep2	24.8567	25.3156	24.628
Stem	GbFIONA1	Rep3	24.5452	25.0713	24.9934
Stem	GbGAPDH	Rep1	22.3106	21.9863	21.9859
Stem	GbGAPDH	Rep2	22.5397	22.0808	21.9021
Stem	GbGAPDH	Rep3	22.3554	22.3734	21.9072
Stem	GbALKBH1A	Rep1	26.0565	26.3809	26.0862
Stem	GbALKBH1A	Rep2	26.202	26.6609	26.0633
Stem	GbALKBH1A	Rep3	25.8914	26.3976	26.3397
Stem	GbGAPDH	Rep1	22.3106	21.9863	21.9859
Stem	GbGAPDH	Rep2	22.5397	22.0808	21.9021
Stem	GbGAPDH	Rep3	22.3554	22.3734	21.9072
Stem	GbALKBH1B	Rep1	27.6502	27.9745	27.6898
Stem	GbALKBH1B	Rep2	27.7401	28.199	27.5314
Stem	GbALKBH1B	Rep3	27.5316	27.9577	27.9798
Stem	GbGAPDH	Rep1	22.3106	21.9863	21.9859
Stem	GbGAPDH	Rep2	22.5397	22.0808	21.9021
Stem	GbGAPDH	Rep3	22.3554	22.3734	21.9072
Stem	GbALKBH2	Rep1	25.9815	26.3792	25.9346
Stem	GbALKBH2	Rep2	25.9112	25.4614	26.3987
Stem	GbALKBH2	Rep3	25.9156	26.3636	26.0359
Stem	GbGAPDH	Rep1	22.4089	22.0113	21.9343
Stem	GbGAPDH	Rep2	21.5455	21.9953	22.4809
Stem	GbGAPDH	Rep3	22.0831	22.3507	21.9628
Stem	GbALKBH6	Rep1	25.7473	26.145	25.9704
Stem	GbALKBH6	Rep2	25.6951	25.2453	26.1857
Stem	GbALKBH6	Rep3	25.4859	25.8782	25.6062
Stem	GbGAPDH	Rep1	22.4089	22.0113	21.9343
Stem	GbGAPDH	Rep2	21.5455	21.9953	22.4809
Stem	GbGAPDH	Rep3	22.0831	22.3507	21.9628
Stem	GbALKBH8	Rep1	27.9255	28.3531	27.8796
Stem	GbALKBH8	Rep2	27.9768	27.5271	28.4675
Stem	GbALKBH8	Rep3	27.9825	28.3204	28.1027
Stem	GbGAPDH	Rep1	22.4089	22.0113	21.9343
Stem	GbGAPDH	Rep2	21.5455	21.9953	22.4809
Stem	GbGAPDH	Rep3	22.0831	22.3507	21.9628
Stem	GbALKBH9A	Rep1	24.5318	24.3286	24.2433
Stem	GbALKBH9A	Rep2	24.3865	24.4414	24.3513
Stem	GbALKBH9A	Rep3	24.3589	24.2151	24.0231
Stem	GbGAPDH	Rep1	21.961	22.1641	21.8806
Stem	GbGAPDH	Rep2	21.9769	21.9617	22.0518
Stem	GbGAPDH	Rep3	21.776	21.584	21.9198
Stem	GbALKBH9B	Rep1	28.9354	28.7322	28.651
Stem	GbALKBH9B	Rep2	28.8484	28.9238	28.8337
Stem	GbALKBH9B	Rep3	28.8062	28.6625	28.4704
Stem	GbGAPDH	Rep1	21.961	22.1641	21.8806
Stem	GbGAPDH	Rep2	21.9769	21.9617	22.0518
Stem	GbGAPDH	Rep3	21.776	21.584	21.9198
Stem	GbALKBH10A	Rep1	26.8673	26.6641	26.5438
Stem	GbALKBH10A	Rep2	26.5217	26.6366	26.5465
Stem	GbALKBH10A	Rep3	26.4686	26.3249	26.1328
Stem	GbGAPDH	Rep1	21.961	22.1641	21.8806
Stem	GbGAPDH	Rep2	21.9769	21.9617	22.0518
Stem	GbGAPDH	Rep3	21.776	21.584	21.9198
Stem	GbALKBH10B	Rep1	25.0664	24.8632	24.7822
Stem	GbALKBH10B	Rep2	24.8221	24.937	24.8469
Stem	GbALKBH10B	Rep3	24.8813	24.7376	24.5455
Stem	GbGAPDH	Rep1	21.961	22.1641	21.8806
Stem	GbGAPDH	Rep2	21.9769	21.9617	22.0518
Stem	GbGAPDH	Rep3	21.776	21.584	21.9198
Leaves	GbMTA1A	Rep1	26.2394	26.1446	26.7513
Leaves	GbMTA1A	Rep2	27.1731	26.6783	26.8522
Leaves	GbMTA1A	Rep3	26.547	27.2678	27.116
Leaves	GbGAPDH	Rep1	21.7614	21.8562	22.3281
Leaves	GbGAPDH	Rep2	22.2521	22.747	22.4251
Leaves	GbGAPDH	Rep3	22.6037	22.7555	22.0347
Leaves	GbMTA1B	Rep1	23.1612	23.0664	23.631
Leaves	GbMTA1B	Rep2	24.0976	23.6028	23.7575
Leaves	GbMTA1B	Rep3	23.2644	23.9819	23.8334
Leaves	GbGAPDH	Rep1	21.7614	21.8562	22.3281
Leaves	GbGAPDH	Rep2	22.2521	22.747	22.4251
Leaves	GbGAPDH	Rep3	22.6037	22.7555	22.0347
Leaves	GbMTA2	Rep1	24.7275	24.8039	24.6232
Leaves	GbMTA2	Rep2	25.1893	25.1439	24.8126
Leaves	GbMTA2	Rep3	24.984	24.6718	25.332
Leaves	GbGAPDH	Rep1	22.5412	22.4648	22.3995
Leaves	GbGAPDH	Rep2	22.6372	22.3059	22.6832
Leaves	GbGAPDH	Rep3	22.4891	22.877	22.2168
Leaves	GbMTB	Rep1	23.8454	23.2786	23.3735
Leaves	GbMTB	Rep2	24.033	23.7111	23.5382
Leaves	GbMTB	Rep3	23.4496	24.0186	24.1704
Leaves	GbGAPDH	Rep1	21.7614	21.8562	22.3281
Leaves	GbGAPDH	Rep2	22.2521	22.747	22.4251
Leaves	GbGAPDH	Rep3	22.6037	22.7555	22.0347
Leaves	GbMTC	Rep1	26.7863	27.2582	26.6915
Leaves	GbMTC	Rep2	27.5852	27.2633	27.0904
Leaves	GbMTC	Rep3	26.9279	27.4969	27.6487
Leaves	GbGAPDH	Rep1	21.7614	21.8562	22.3281
Leaves	GbGAPDH	Rep2	22.2521	22.747	22.4251
Leaves	GbGAPDH	Rep3	22.6037	22.7555	22.0347
Leaves	GbFIP37	Rep1	22.693	22.5377	22.6029
Leaves	GbFIP37	Rep2	22.8174	22.7714	22.4401
Leaves	GbFIP37	Rep3	22.5506	23.2158	22.8229
Leaves	GbGAPDH	Rep1	22.5412	22.4648	22.3995
Leaves	GbGAPDH	Rep2	22.6372	22.3059	22.6832
Leaves	GbGAPDH	Rep3	22.4891	22.877	22.2168
Leaves	GbHAKAI	Rep1	25.3547	25.4311	25.2294
Leaves	GbHAKAI	Rep2	25.0728	25.4041	25.4101
Leaves	GbHAKAI	Rep3	25.2854	25.0163	25.6765
Leaves	GbGAPDH	Rep1	22.5412	22.4648	22.3995
Leaves	GbGAPDH	Rep2	22.6372	22.3059	22.6832
Leaves	GbGAPDH	Rep3	22.4891	22.877	22.2168
Leaves	GbFIONA1	Rep1	24.3144	24.3908	24.2489
Leaves	GbFIONA1	Rep2	24.1612	24.4925	24.5885
Leaves	GbFIONA1	Rep3	24.2629	23.9806	24.6409
Leaves	GbGAPDH	Rep1	22.5412	22.4648	22.3995
Leaves	GbGAPDH	Rep2	22.6372	22.3059	22.6832
Leaves	GbGAPDH	Rep3	22.4891	22.877	22.2168
Leaves	GbALKBH1A	Rep1	25.2133	25.4929	25.7894
Leaves	GbALKBH1A	Rep2	24.9536	25.7462	25.2221
Leaves	GbALKBH1A	Rep3	25.2211	25.2358	24.7831
Leaves	GbGAPDH	Rep1	22.058	21.7784	21.985
Leaves	GbGAPDH	Rep2	21.7158	22.0125	22.5366
Leaves	GbGAPDH	Rep3	21.9586	21.9438	21.5111
Leaves	GbALKBH1B	Rep1	26.9301	27.2097	27.1867
Leaves	GbALKBH1B	Rep2	26.7862	27.567	27.0429
Leaves	GbALKBH1B	Rep3	27.1458	27.1606	26.7831
Leaves	GbGAPDH	Rep1	22.058	21.7784	21.985
Leaves	GbGAPDH	Rep2	21.7158	22.0125	22.5366
Leaves	GbGAPDH	Rep3	21.9586	21.9438	21.5111
Leaves	GbALKBH2	Rep1	25.3131	25.5927	25.5697
Leaves	GbALKBH2	Rep2	25.2945	26.0554	25.5312
Leaves	GbALKBH2	Rep3	25.2429	25.2576	24.8181
Leaves	GbGAPDH	Rep1	22.058	21.7784	21.985
Leaves	GbGAPDH	Rep2	21.7158	22.0125	22.5366
Leaves	GbGAPDH	Rep3	21.9586	21.9438	21.5111
Leaves	GbALKBH6	Rep1	25.229	25.5086	25.4316
Leaves	GbALKBH6	Rep2	25.1696	25.9518	25.4277
Leaves	GbALKBH6	Rep3	25.3286	25.3433	24.8258
Leaves	GbGAPDH	Rep1	22.058	21.7784	21.985
Leaves	GbGAPDH	Rep2	21.7158	22.0125	22.5366
Leaves	GbGAPDH	Rep3	21.9586	21.9438	21.5111
Leaves	GbALKBH8	Rep1	28.2064	27.9969	28.2793
Leaves	GbALKBH8	Rep2	28.3977	27.5768	27.8735
Leaves	GbALKBH8	Rep3	27.9048	27.4721	27.9196
Leaves	GbGAPDH	Rep1	22.058	21.7784	21.985
Leaves	GbGAPDH	Rep2	21.7158	22.0125	22.5366
Leaves	GbGAPDH	Rep3	21.9586	21.9438	21.5111
Leaves	GbALKBH9A	Rep1	23.348	23.4244	23.2279
Leaves	GbALKBH9A	Rep2	23.2568	23.5881	23.6021
Leaves	GbALKBH9A	Rep3	23.5222	23.2514	23.9116
Leaves	GbGAPDH	Rep1	22.5412	22.4648	22.3995
Leaves	GbGAPDH	Rep2	22.6372	22.3059	22.6832
Leaves	GbGAPDH	Rep3	22.4891	22.877	22.2168
Leaves	GbALKBH9B	Rep1	28.2463	28.3227	28.1211
Leaves	GbALKBH9B	Rep2	27.9987	28.33	28.372
Leaves	GbALKBH9B	Rep3	28.2832	27.941	28.6012
Leaves	GbGAPDH	Rep1	22.5412	22.4648	22.3995
Leaves	GbGAPDH	Rep2	22.6372	22.3059	22.6832
Leaves	GbGAPDH	Rep3	22.4891	22.877	22.2168
Leaves	GbALKBH10A	Rep1	26.5948	26.6712	26.5226
Leaves	GbALKBH10A	Rep2	26.447	26.7783	26.8203
Leaves	GbALKBH10A	Rep3	26.5202	26.3079	26.9681
Leaves	GbGAPDH	Rep1	22.5412	22.4648	22.3995
Leaves	GbGAPDH	Rep2	22.6372	22.3059	22.6832
Leaves	GbGAPDH	Rep3	22.4891	22.877	22.2168
Leaves	GbALKBH10B	Rep1	25.4536	25.53	25.3837
Leaves	GbALKBH10B	Rep2	25.1163	25.4476	25.4236
Leaves	GbALKBH10B	Rep3	25.3219	25.0506	25.7108
Leaves	GbGAPDH	Rep1	22.5412	22.4648	22.3995
Leaves	GbGAPDH	Rep2	22.6372	22.3059	22.6832
Leaves	GbGAPDH	Rep3	22.4891	22.877	22.2168
ABA_0h	GbMTA1A	Rep1	28.1665	28.6196	28.4117
ABA_0h	GbMTA1A	Rep2	28.2943	28.467	28.6455
ABA_0h	GbMTA1A	Rep3	28.987	28.9125	28.4953
ABA_0h	GbGAPDH	Rep1	23.9242	23.7162	23.471
ABA_0h	GbGAPDH	Rep2	23.9166	23.5654	23.7381
ABA_0h	GbGAPDH	Rep3	24.188	24.2625	23.761
ABA_0h	GbMTA1B	Rep1	24.4578	24.9109	24.703
ABA_0h	GbMTA1B	Rep2	24.5666	24.7393	24.9178
ABA_0h	GbMTA1B	Rep3	25.2474	25.173	24.786
ABA_0h	GbGAPDH	Rep1	23.9242	23.7162	23.471
ABA_0h	GbGAPDH	Rep2	23.9166	23.5654	23.7381
ABA_0h	GbGAPDH	Rep3	24.188	24.2625	23.761
ABA_0h	GbMTA2	Rep1	25.7719	25.4624	25.6262
ABA_0h	GbMTA2	Rep2	25.6796	25.8561	25.5656
ABA_0h	GbMTA2	Rep3	25.7427	25.7064	26.1122
ABA_0h	GbGAPDH	Rep1	23.4137	23.1041	23.298
ABA_0h	GbGAPDH	Rep2	23.2716	23.1582	23.4487
ABA_0h	GbGAPDH	Rep3	23.8351	23.4655	23.4292
ABA_0h	GbMTB	Rep1	23.8949	24.348	24.1401
ABA_0h	GbMTB	Rep2	24.0817	24.2544	24.4329
ABA_0h	GbMTB	Rep3	24.6011	24.5267	24.0968
ABA_0h	GbGAPDH	Rep1	23.9242	23.7162	23.471
ABA_0h	GbGAPDH	Rep2	23.9166	23.5654	23.7381
ABA_0h	GbGAPDH	Rep3	24.188	24.2625	23.761
ABA_0h	GbMTC	Rep1	27.1063	27.5594	27.3515
ABA_0h	GbMTC	Rep2	27.1661	27.3388	27.5173
ABA_0h	GbMTC	Rep3	27.8793	27.8048	27.3784
ABA_0h	GbGAPDH	Rep1	23.9242	23.7162	23.471
ABA_0h	GbGAPDH	Rep2	23.9166	23.5654	23.7381
ABA_0h	GbGAPDH	Rep3	24.188	24.2625	23.761
ABA_0h	GbFIP37	Rep1	23.0305	22.7209	22.9108
ABA_0h	GbFIP37	Rep2	23.0462	23.2034	22.9129
ABA_0h	GbFIP37	Rep3	23.2342	23.1979	23.6037
ABA_0h	GbGAPDH	Rep1	23.4137	23.1041	23.298
ABA_0h	GbGAPDH	Rep2	23.2716	23.1582	23.4487
ABA_0h	GbGAPDH	Rep3	23.8351	23.4655	23.4292
ABA_0h	GbHAKAI	Rep1	25.5308	25.2382	25.4211
ABA_0h	GbHAKAI	Rep2	25.2105	25.4576	25.1671
ABA_0h	GbHAKAI	Rep3	25.7562	25.7199	26.1258
ABA_0h	GbGAPDH	Rep1	23.4137	23.1041	23.298
ABA_0h	GbGAPDH	Rep2	23.2716	23.1582	23.4487
ABA_0h	GbGAPDH	Rep3	23.8351	23.4655	23.4292
ABA_0h	GbFIONA1	Rep1	24.153	23.8435	24.0373
ABA_0h	GbFIONA1	Rep2	24.263	24.4435	24.153
ABA_0h	GbFIONA1	Rep3	24.3441	24.3078	24.7137
ABA_0h	GbGAPDH	Rep1	23.298	23.4137	23.1041
ABA_0h	GbGAPDH	Rep2	23.2716	23.1582	23.4487
ABA_0h	GbGAPDH	Rep3	23.8351	23.4655	23.4292
ABA_0h	GbALKBH1A	Rep1	23.4789	23.3931	23.5227
ABA_0h	GbALKBH1A	Rep2	23.9257	23.9091	23.7819
ABA_0h	GbALKBH1A	Rep3	23.7997	23.6337	23.5201
ABA_0h	GbGAPDH	Rep1	22.979	23.0438	22.9142
ABA_0h	GbGAPDH	Rep2	23.3565	23.3731	23.2456
ABA_0h	GbGAPDH	Rep3	23.3603	23.2467	23.5263
ABA_0h	GbALKBH1B	Rep1	25.4679	25.3732	25.5027
ABA_0h	GbALKBH1B	Rep2	26.0643	26.0477	25.9568
ABA_0h	GbALKBH1B	Rep3	25.886	25.72	25.6254
ABA_0h	GbGAPDH	Rep1	22.979	23.0438	22.9142
ABA_0h	GbGAPDH	Rep2	23.3565	23.3731	23.2456
ABA_0h	GbGAPDH	Rep3	23.5263	23.3603	23.2467
ABA_0h	GbALKBH2	Rep1	24.3477	24.2629	24.3925
ABA_0h	GbALKBH2	Rep2	24.8471	24.8306	24.7696
ABA_0h	GbALKBH2	Rep3	24.7709	24.6049	24.4513
ABA_0h	GbGAPDH	Rep1	22.979	23.0438	22.9142
ABA_0h	GbGAPDH	Rep2	23.3565	23.3731	23.2456
ABA_0h	GbGAPDH	Rep3	23.5263	23.3603	23.2467
ABA_0h	GbALKBH6	Rep1	23.3771	23.2724	23.402
ABA_0h	GbALKBH6	Rep2	23.7098	23.6932	23.5223
ABA_0h	GbALKBH6	Rep3	23.6733	23.5073	23.3337
ABA_0h	GbGAPDH	Rep1	22.979	23.0438	22.9142
ABA_0h	GbGAPDH	Rep2	23.3565	23.3731	23.2456
ABA_0h	GbGAPDH	Rep3	23.5263	23.3603	23.2467
ABA_0h	GbALKBH8	Rep1	26.8631	26.7583	26.8879
ABA_0h	GbALKBH8	Rep2	27.1694	27.1528	27.0469
ABA_0h	GbALKBH8	Rep3	27.2517	27.1381	27.4176
ABA_0h	GbGAPDH	Rep1	22.979	23.0438	22.9142
ABA_0h	GbGAPDH	Rep2	23.3565	23.3731	23.2456
ABA_0h	GbGAPDH	Rep3	23.5263	23.3603	23.2467
ABA_0h	GbALKBH9A	Rep1	22.8129	22.8165	22.9461
ABA_0h	GbALKBH9A	Rep2	23.1455	23.1289	23.058
ABA_0h	GbALKBH9A	Rep3	23.218	23.052	22.9384
ABA_0h	GbGAPDH	Rep1	22.979	23.0438	22.9142
ABA_0h	GbGAPDH	Rep2	23.3565	23.3731	23.2456
ABA_0h	GbGAPDH	Rep3	27.2517	27.1381	27.4176
ABA_0h	GbALKBH9B	Rep1	27.6224	27.6077	27.7373
ABA_0h	GbALKBH9B	Rep2	27.9141	27.8975	27.7466
ABA_0h	GbALKBH9B	Rep3	28.0863	27.9203	27.8067
ABA_0h	GbGAPDH	Rep1	22.979	23.0438	22.9142
ABA_0h	GbGAPDH	Rep2	23.3565	23.3731	23.2456
ABA_0h	GbGAPDH	Rep3	27.2517	27.1381	27.4176
ABA_0h	GbALKBH10A	Rep1	23.7616	23.6768	23.8064
ABA_0h	GbALKBH10A	Rep2	23.9831	23.9665	23.8558
ABA_0h	GbALKBH10A	Rep3	23.9763	23.8103	23.6968
ABA_0h	GbGAPDH	Rep1	22.979	23.0438	22.9142
ABA_0h	GbGAPDH	Rep2	23.3565	23.3731	23.2456
ABA_0h	GbGAPDH	Rep3	27.2517	27.1381	27.4176
ABA_0h	GbALKBH10B	Rep1	23.1727	23.0779	23.2075
ABA_0h	GbALKBH10B	Rep2	23.3888	23.3723	23.2643
ABA_0h	GbALKBH10B	Rep3	23.5328	23.3668	23.2533
ABA_0h	GbGAPDH	Rep1	22.979	23.0438	22.9142
ABA_0h	GbGAPDH	Rep2	23.3565	23.3731	23.2456
ABA_0h	GbGAPDH	Rep3	27.2517	27.1381	27.4176
ABA_6h	GbMTA1A	Rep1	27.714	27.8084	27.8759
ABA_6h	GbMTA1A	Rep2	28.084	28.2415	28.1551
ABA_6h	GbMTA1A	Rep3	28.1995	27.9256	28.0003
ABA_6h	GbGAPDH	Rep1	22.6685	22.736	22.5741
ABA_6h	GbGAPDH	Rep2	22.8584	22.772	22.701
ABA_6h	GbGAPDH	Rep3	22.6483	22.8475	22.5736
ABA_6h	GbMTA1B	Rep1	25.0082	25.1025	25.1701
ABA_6h	GbMTA1B	Rep2	25.2602	25.4176	25.3312
ABA_6h	GbMTA1B	Rep3	25.2344	24.9605	25.0352
ABA_6h	GbGAPDH	Rep1	22.6685	22.736	22.5741
ABA_6h	GbGAPDH	Rep2	22.8584	22.772	22.701
ABA_6h	GbGAPDH	Rep3	22.6483	22.8475	22.5736
ABA_6h	GbMTA2	Rep1	24.9705	25.1396	25.4509
ABA_6h	GbMTA2	Rep2	25.1175	25.535	25.4485
ABA_6h	GbMTA2	Rep3	25.417	25.55	25.66
ABA_6h	GbGAPDH	Rep1	22.6685	22.736	22.5741
ABA_6h	GbGAPDH	Rep2	22.8584	22.772	22.701
ABA_6h	GbGAPDH	Rep3	22.6483	22.8475	22.5736
ABA_6h	GbMTB	Rep1	23.6765	23.8457	24.1569
ABA_6h	GbMTB	Rep2	23.9186	24.336	24.2495
ABA_6h	GbMTB	Rep3	24.1672	24.3002	24.4102
ABA_6h	GbGAPDH	Rep1	21.9243	22.0935	22.4047
ABA_6h	GbGAPDH	Rep2	22.5252	22.6117	22.1942
ABA_6h	GbGAPDH	Rep3	22.544	22.411	22.654
ABA_6h	GbMTC	Rep1	28.5821	28.6764	28.744
ABA_6h	GbMTC	Rep2	29.1879	29.3454	29.2589
ABA_6h	GbMTC	Rep3	28.8925	28.6185	28.6933
ABA_6h	GbGAPDH	Rep1	21.9243	22.0935	22.4047
ABA_6h	GbGAPDH	Rep2	22.5252	22.6117	22.1942
ABA_6h	GbGAPDH	Rep3	22.544	22.411	22.654
ABA_6h	GbFIP37	Rep1	23.8624	23.9568	24.0243
ABA_6h	GbFIP37	Rep2	23.8283	23.9858	23.8993
ABA_6h	GbFIP37	Rep3	23.9697	23.6958	23.7705
ABA_6h	GbGAPDH	Rep1	23.2127	23.3818	23.693
ABA_6h	GbGAPDH	Rep2	23.3215	23.739	23.6525
ABA_6h	GbGAPDH	Rep3	23.5332	23.6662	23.7762
ABA_6h	GbHAKAI	Rep1	25.3577	25.4521	25.5196
ABA_6h	GbHAKAI	Rep2	25.6532	25.8106	25.7242
ABA_6h	GbHAKAI	Rep3	25.573	25.2991	25.3738
ABA_6h	GbGAPDH	Rep1	21.9243	22.0935	22.4047
ABA_6h	GbGAPDH	Rep2	22.5252	22.6117	22.1942
ABA_6h	GbGAPDH	Rep3	22.544	22.411	22.654
ABA_6h	GbFIONA1	Rep1	24.1567	24.3258	24.637
ABA_6h	GbFIONA1	Rep2	24.5663	24.9837	24.8972
ABA_6h	GbFIONA1	Rep3	24.7689	24.9019	25.0819
ABA_6h	GbGAPDH	Rep1	22.0935	22.4047	21.9243
ABA_6h	GbGAPDH	Rep2	22.5252	22.6117	22.1942
ABA_6h	GbGAPDH	Rep3	22.544	22.411	22.654
ABA_6h	GbALKBH1A	Rep1	24.7371	24.7087	24.7332
ABA_6h	GbALKBH1A	Rep2	24.5781	24.8898	24.806
ABA_6h	GbALKBH1A	Rep3	24.8022	24.7471	24.5356
ABA_6h	GbGAPDH	Rep1	22.5894	22.5489	22.5244
ABA_6h	GbGAPDH	Rep2	22.6451	22.5614	22.3335
ABA_6h	GbGAPDH	Rep3	22.6439	22.3724	22.5839
ABA_6h	GbALKBH1B	Rep1	26.2128	26.1538	26.1782
ABA_6h	GbALKBH1B	Rep2	25.9077	26.2193	26.1356
ABA_6h	GbALKBH1B	Rep3	26.168	26.0779	25.8665
ABA_6h	GbGAPDH	Rep1	22.5894	22.5489	22.5244
ABA_6h	GbGAPDH	Rep2	22.6451	22.5614	22.3335
ABA_6h	GbGAPDH	Rep3	22.6439	22.3724	22.5839
ABA_6h	GbALKBH2	Rep1	26.3653	26.2995	26.324
ABA_6h	GbALKBH2	Rep2	25.7986	26.1103	26.0265
ABA_6h	GbALKBH2	Rep3	26.0151	25.9544	25.743
ABA_6h	GbGAPDH	Rep1	22.5894	22.5489	22.5244
ABA_6h	GbGAPDH	Rep2	22.6451	22.5614	22.3335
ABA_6h	GbGAPDH	Rep3	22.6439	22.3724	22.5839
ABA_6h	GbALKBH6	Rep1	24.2157	24.1478	24.1722
ABA_6h	GbALKBH6	Rep2	24.0137	24.3254	24.2416
ABA_6h	GbALKBH6	Rep3	24.2842	24.1842	23.9727
ABA_6h	GbGAPDH	Rep1	22.5894	22.5489	22.5244
ABA_6h	GbGAPDH	Rep2	22.6451	22.5614	22.3335
ABA_6h	GbGAPDH	Rep3	22.6439	22.3724	22.5839
ABA_6h	GbALKBH8	Rep1	27.9987	27.9337	27.9582
ABA_6h	GbALKBH8	Rep2	27.8457	28.1573	28.0736
ABA_6h	GbALKBH8	Rep3	28.0585	27.9585	27.747
ABA_6h	GbGAPDH	Rep1	22.5894	22.5489	22.5244
ABA_6h	GbGAPDH	Rep2	22.6451	22.5614	22.3335
ABA_6h	GbGAPDH	Rep3	22.6439	22.3724	22.5839
ABA_6h	GbALKBH9A	Rep1	22.8202	22.8052	22.8296
ABA_6h	GbALKBH9A	Rep2	22.7523	23.064	22.9803
ABA_6h	GbALKBH9A	Rep3	22.8626	22.8096	22.5981
ABA_6h	GbGAPDH	Rep1	22.5894	22.5489	22.5244
ABA_6h	GbGAPDH	Rep2	22.6451	22.5614	22.3335
ABA_6h	GbGAPDH	Rep3	22.6439	22.3724	22.5839
ABA_6h	GbALKBH9B	Rep1	25.6209	25.5589	25.5834
ABA_6h	GbALKBH9B	Rep2	25.5166	25.8283	25.7445
ABA_6h	GbALKBH9B	Rep3	25.3602	25.3091	25.0977
ABA_6h	GbGAPDH	Rep1	22.5894	22.5489	22.5244
ABA_6h	GbGAPDH	Rep2	22.6451	22.5614	22.3335
ABA_6h	GbGAPDH	Rep3	22.6439	22.3724	22.5839
ABA_6h	GbALKBH10A	Rep1	25.7196	25.654	25.6784
ABA_6h	GbALKBH10A	Rep2	25.7275	26.0391	25.9554
ABA_6h	GbALKBH10A	Rep3	25.7547	25.6964	25.485
ABA_6h	GbGAPDH	Rep1	22.5894	22.5489	22.5244
ABA_6h	GbGAPDH	Rep2	22.6451	22.5614	22.3335
ABA_6h	GbGAPDH	Rep3	22.6439	22.3724	22.5839
ABA_6h	GbALKBH10B	Rep1	24.7843	24.7224	24.7469
ABA_6h	GbALKBH10B	Rep2	24.305	24.6166	24.5329
ABA_6h	GbALKBH10B	Rep3	24.5523	24.5151	24.3037
ABA_6h	GbGAPDH	Rep1	22.5894	22.5489	22.5244
ABA_6h	GbGAPDH	Rep2	22.6451	22.5614	22.3335
ABA_6h	GbGAPDH	Rep3	22.6439	22.3724	22.5839
ABA_12h	GbMTA1A	Rep1	28.8532	28.8001	28.8352
ABA_12h	GbMTA1A	Rep2	28.8884	29.2019	29.2844
ABA_12h	GbMTA1A	Rep3	29.7092	29.782	29.6875
ABA_12h	GbGAPDH	Rep1	23.5215	23.5567	23.5746
ABA_12h	GbGAPDH	Rep2	23.7236	23.3276	23.6411
ABA_12h	GbGAPDH	Rep3	23.9323	23.8378	23.8595
ABA_12h	GbMTA1B	Rep1	25.0616	25.0085	25.0437
ABA_12h	GbMTA1B	Rep2	25.0691	25.3826	25.4651
ABA_12h	GbMTA1B	Rep3	25.6523	25.7251	25.6305
ABA_12h	GbGAPDH	Rep1	23.5215	23.5567	23.5746
ABA_12h	GbGAPDH	Rep2	23.7236	23.3276	23.6411
ABA_12h	GbGAPDH	Rep3	23.9323	23.8378	23.8595
ABA_12h	GbMTA2	Rep1	24.8955	24.6699	24.7352
ABA_12h	GbMTA2	Rep2	25.1366	25.1502	25.2519
ABA_12h	GbMTA2	Rep3	25.5059	25.4347	25.6449
ABA_12h	GbGAPDH	Rep1	21.882	21.8138	22.0423
ABA_12h	GbGAPDH	Rep2	22.1904	22.1768	22.2983
ABA_12h	GbGAPDH	Rep3	22.4181	22.4971	22.2868
ABA_12h	GbMTB	Rep1	23.6546	23.4261	23.4943
ABA_12h	GbMTB	Rep2	23.7204	23.7339	23.8519
ABA_12h	GbMTB	Rep3	24.02	23.8887	24.099
ABA_12h	GbGAPDH	Rep1	21.882	21.8138	22.0423
ABA_12h	GbGAPDH	Rep2	22.1904	22.1768	22.2983
ABA_12h	GbGAPDH	Rep3	22.4181	22.4971	22.2868
ABA_12h	GbMTC	Rep1	29.5087	29.4556	29.4908
ABA_12h	GbMTC	Rep2	29.1023	29.4158	29.4983
ABA_12h	GbMTC	Rep3	29.6446	29.7174	29.6228
ABA_12h	GbGAPDH	Rep1	23.5215	23.5567	23.5746
ABA_12h	GbGAPDH	Rep2	23.7236	23.3276	23.6411
ABA_12h	GbGAPDH	Rep3	23.9323	23.8378	23.8595
ABA_12h	GbFIP37	Rep1	23.1203	22.8175	22.9599
ABA_12h	GbFIP37	Rep2	23.377	23.3906	23.4857
ABA_12h	GbFIP37	Rep3	23.3896	23.2084	23.4186
ABA_12h	GbGAPDH	Rep1	21.882	21.8138	22.0423
ABA_12h	GbGAPDH	Rep2	22.1904	22.1768	22.2983
ABA_12h	GbGAPDH	Rep3	22.4181	22.4971	22.2868
ABA_12h	GbHAKAI	Rep1	26.4536	26.4005	26.4357
ABA_12h	GbHAKAI	Rep2	26.042	26.3555	26.438
ABA_12h	GbHAKAI	Rep3	26.8629	26.9357	26.8412
ABA_12h	GbGAPDH	Rep1	23.5215	23.5567	23.5746
ABA_12h	GbGAPDH	Rep2	23.7236	23.3276	23.6411
ABA_12h	GbGAPDH	Rep3	23.9323	23.8378	23.8595
ABA_12h	GbFIONA1	Rep1	24.1684	23.9099	24.0081
ABA_12h	GbFIONA1	Rep2	24.2069	24.2205	24.3247
ABA_12h	GbFIONA1	Rep3	24.423	24.2977	24.5079
ABA_12h	GbGAPDH	Rep1	21.882	21.8138	22.0423
ABA_12h	GbGAPDH	Rep2	22.1904	22.1768	22.2983
ABA_12h	GbGAPDH	Rep3	22.4181	22.4971	22.2868
ABA_12h	GbALKBH1A	Rep1	23.8763	24.1149	23.8179
ABA_12h	GbALKBH1A	Rep2	23.9283	23.7793	23.7017
ABA_12h	GbALKBH1A	Rep3	23.54	23.6803	23.6895
ABA_12h	GbGAPDH	Rep1	22.5953	22.2982	22.3567
ABA_12h	GbGAPDH	Rep2	22.309	22.458	22.2814
ABA_12h	GbGAPDH	Rep3	22.3603	22.4405	22.5297
ABA_12h	GbALKBH1B	Rep1	25.7602	25.9988	25.7018
ABA_12h	GbALKBH1B	Rep2	26.0658	25.9168	25.8921
ABA_12h	GbALKBH1B	Rep3	25.6076	25.7479	25.8371
ABA_12h	GbGAPDH	Rep1	22.5953	22.2982	22.3567
ABA_12h	GbGAPDH	Rep2	22.309	22.458	22.2814
ABA_12h	GbGAPDH	Rep3	22.3603	22.4405	22.5297
ABA_12h	GbALKBH2	Rep1	25.3397	25.5783	25.2812
ABA_12h	GbALKBH2	Rep2	25.2944	25.1454	25.1778
ABA_12h	GbALKBH2	Rep3	24.9957	25.026	25.1602
ABA_12h	GbGAPDH	Rep1	22.5953	22.2982	22.3567
ABA_12h	GbGAPDH	Rep2	22.309	22.458	22.2814
ABA_12h	GbGAPDH	Rep3	22.3603	22.4405	22.5297
ABA_12h	GbALKBH6	Rep1	23.153	23.3916	23.0945
ABA_12h	GbALKBH6	Rep2	23.203	23.0541	23.0204
ABA_12h	GbALKBH6	Rep3	23.2362	23.3165	23.4057
ABA_12h	GbGAPDH	Rep1	22.5953	22.2982	22.3567
ABA_12h	GbGAPDH	Rep2	22.309	22.458	22.2814
ABA_12h	GbGAPDH	Rep3	22.4405	22.5297	22.3603
ABA_12h	GbALKBH8	Rep1	27.1261	27.3647	27.0677
ABA_12h	GbALKBH8	Rep2	27.257	27.1081	27.0404
ABA_12h	GbALKBH8	Rep3	26.8396	26.9199	27.0091
ABA_12h	GbGAPDH	Rep1	22.5953	22.2982	22.3567
ABA_12h	GbGAPDH	Rep2	22.309	22.458	22.2814
ABA_12h	GbGAPDH	Rep3	22.4405	22.5297	22.3603
ABA_12h	GbALKBH9A	Rep1	22.9488	23.1874	22.8903
ABA_12h	GbALKBH9A	Rep2	23.0183	22.8693	22.8437
ABA_12h	GbALKBH9A	Rep3	22.8979	22.9782	23.0674
ABA_12h	GbGAPDH	Rep1	22.5953	22.2982	22.3567
ABA_12h	GbGAPDH	Rep2	22.309	22.458	22.2814
ABA_12h	GbGAPDH	Rep3	22.4405	22.5297	22.3603
ABA_12h	GbALKBH9B	Rep1	25.5853	25.8239	25.5268
ABA_12h	GbALKBH9B	Rep2	25.7422	25.5933	25.5656
ABA_12h	GbALKBH9B	Rep3	25.2946	25.3748	25.424
ABA_12h	GbGAPDH	Rep1	22.5953	22.2982	22.3567
ABA_12h	GbGAPDH	Rep2	22.309	22.458	22.2814
ABA_12h	GbGAPDH	Rep3	22.4405	22.5297	22.3603
ABA_12h	GbALKBH10A	Rep1	25.2446	25.4832	25.1862
ABA_12h	GbALKBH10A	Rep2	25.2565	25.1076	25.0299
ABA_12h	GbALKBH10A	Rep3	25.1116	25.1919	25.281
ABA_12h	GbGAPDH	Rep1	22.5953	22.2982	22.3567
ABA_12h	GbGAPDH	Rep2	22.309	22.458	22.2814
ABA_12h	GbGAPDH	Rep3	22.4405	22.5297	22.3603
ABA_12h	GbALKBH10B	Rep1	24.6756	24.9141	24.6171
ABA_12h	GbALKBH10B	Rep2	24.6981	24.5491	24.5615
ABA_12h	GbALKBH10B	Rep3	24.3292	24.4095	24.4987
ABA_12h	GbGAPDH	Rep1	22.5953	22.2982	22.3567
ABA_12h	GbGAPDH	Rep2	22.309	22.458	22.2814
ABA_12h	GbGAPDH	Rep3	22.4405	22.5297	22.3603
ABA_24h	GbMTA1A	Rep1	28.0465	27.8678	27.9645
ABA_24h	GbMTA1A	Rep2	28.0168	28.146	27.9214
ABA_24h	GbMTA1A	Rep3	28.0114	28.2077	27.8297
ABA_24h	GbGAPDH	Rep1	23.1828	23.2648	23.0861
ABA_24h	GbGAPDH	Rep2	23.4966	23.2721	23.3674
ABA_24h	GbGAPDH	Rep3	23.7604	23.3824	23.5641
ABA_24h	GbMTA1B	Rep1	24.6297	24.451	24.5477
ABA_24h	GbMTA1B	Rep2	24.62	24.7492	24.5246
ABA_24h	GbMTA1B	Rep3	24.6626	24.8589	24.4809
ABA_24h	GbGAPDH	Rep1	23.1828	23.2648	23.0861
ABA_24h	GbGAPDH	Rep2	23.4966	23.2721	23.3674
ABA_24h	GbGAPDH	Rep3	23.7604	23.3824	23.5641
ABA_24h	GbMTA2	Rep1	24.9045	25.0025	24.9166
ABA_24h	GbMTA2	Rep2	25.1698	25.2196	25.2181
ABA_24h	GbMTA2	Rep3	24.9892	25.1468	25.1823
ABA_24h	GbGAPDH	Rep1	22.593	22.5071	22.495
ABA_24h	GbGAPDH	Rep2	22.6807	22.6309	22.6793
ABA_24h	GbGAPDH	Rep3	22.8883	22.9238	22.7307
ABA_24h	GbMTB	Rep1	23.5131	23.611	23.5251
ABA_24h	GbMTB	Rep2	23.6122	23.662	23.6605
ABA_24h	GbMTB	Rep3	23.4743	23.6319	23.6674
ABA_24h	GbGAPDH	Rep1	22.593	22.5071	22.495
ABA_24h	GbGAPDH	Rep2	22.6807	22.6309	22.6793
ABA_24h	GbGAPDH	Rep3	22.8883	22.9238	22.7307
ABA_24h	GbMTC	Rep1	27.6288	27.4501	27.5468
ABA_24h	GbMTC	Rep2	27.4414	27.5706	27.346
ABA_24h	GbMTC	Rep3	27.5797	27.776	27.3979
ABA_24h	GbGAPDH	Rep1	23.1828	23.2648	23.0861
ABA_24h	GbGAPDH	Rep2	23.4966	23.2721	23.3674
ABA_24h	GbGAPDH	Rep3	23.7604	23.3824	23.5641
ABA_24h	GbFIP37	Rep1	22.876	22.9739	22.888
ABA_24h	GbFIP37	Rep2	22.9039	22.9537	22.9523
ABA_24h	GbFIP37	Rep3	22.9929	23.1504	23.1859
ABA_24h	GbGAPDH	Rep1	22.593	22.5071	22.495
ABA_24h	GbGAPDH	Rep2	22.6807	22.6309	22.6793
ABA_24h	GbGAPDH	Rep3	22.8883	22.9238	22.7307
ABA_24h	GbHAKAI	Rep1	26.2053	26.0266	26.1233
ABA_24h	GbHAKAI	Rep2	26.4817	26.6109	26.3864
ABA_24h	GbHAKAI	Rep3	26.7387	26.935	26.557
ABA_24h	GbGAPDH	Rep1	23.1828	23.2648	23.0861
ABA_24h	GbGAPDH	Rep2	23.4966	23.2721	23.3674
ABA_24h	GbGAPDH	Rep3	23.7604	23.3824	23.5641
ABA_24h	GbFIONA1	Rep1	24.6115	24.7095	24.6236
ABA_24h	GbFIONA1	Rep2	24.6432	24.693	24.6915
ABA_24h	GbFIONA1	Rep3	24.5939	24.7514	24.7869
ABA_24h	GbGAPDH	Rep1	22.593	22.5071	22.495
ABA_24h	GbGAPDH	Rep2	22.6807	22.6309	22.6793
ABA_24h	GbGAPDH	Rep3	22.8883	22.9238	22.7307
ABA_24h	GbALKBH1A	Rep1	24.3361	24.0986	24.0659
ABA_24h	GbALKBH1A	Rep2	23.8338	23.8033	23.7743
ABA_24h	GbALKBH1A	Rep3	24.4085	24.3897	24.4056
ABA_24h	GbGAPDH	Rep1	22.4189	22.3862	22.6564
ABA_24h	GbGAPDH	Rep2	22.2322	22.2916	22.2611
ABA_24h	GbGAPDH	Rep3	22.8728	22.8757	22.8569
ABA_24h	GbALKBH1B	Rep1	26.1075	25.87	25.8373
ABA_24h	GbALKBH1B	Rep2	25.7661	25.7356	25.7067
ABA_24h	GbALKBH1B	Rep3	26.0237	26.005	26.0208
ABA_24h	GbGAPDH	Rep1	22.4189	22.3862	22.6564
ABA_24h	GbGAPDH	Rep2	22.2322	22.2916	22.2611
ABA_24h	GbGAPDH	Rep3	22.8728	22.8757	22.8569
ABA_24h	GbALKBH2	Rep1	25.1118	24.8744	24.8416
ABA_24h	GbALKBH2	Rep2	24.6872	24.6567	24.6278
ABA_24h	GbALKBH2	Rep3	25.0953	25.0766	25.0925
ABA_24h	GbGAPDH	Rep1	22.4189	22.3862	22.6564
ABA_24h	GbGAPDH	Rep2	22.2322	22.2916	22.2611
ABA_24h	GbGAPDH	Rep3	22.8728	22.8757	22.8569
ABA_24h	GbALKBH6	Rep1	24.8252	24.5877	24.555
ABA_24h	GbALKBH6	Rep2	24.3806	24.3501	24.3212
ABA_24h	GbALKBH6	Rep3	24.7771	24.7583	24.7742
ABA_24h	GbGAPDH	Rep1	22.4189	22.3862	22.6564
ABA_24h	GbGAPDH	Rep2	22.2322	22.2916	22.2611
ABA_24h	GbGAPDH	Rep3	22.8728	22.8757	22.8569
ABA_24h	GbALKBH8	Rep1	26.8885	26.651	26.6183
ABA_24h	GbALKBH8	Rep2	26.5057	26.4752	26.4462
ABA_24h	GbALKBH8	Rep3	26.8885	26.8697	26.8856
ABA_24h	GbGAPDH	Rep1	22.4189	22.3862	22.6564
ABA_24h	GbGAPDH	Rep2	22.2322	22.2916	22.2611
ABA_24h	GbGAPDH	Rep3	22.8728	22.8757	22.8569
ABA_24h	GbALKBH9A	Rep1	22.8598	22.6224	22.5897
ABA_24h	GbALKBH9A	Rep2	22.4153	22.3848	22.3559
ABA_24h	GbALKBH9A	Rep3	22.8647	22.8459	22.8618
ABA_24h	GbGAPDH	Rep1	22.4189	22.3862	22.6564
ABA_24h	GbGAPDH	Rep2	22.2322	22.2916	22.2611
ABA_24h	GbGAPDH	Rep3	22.8728	22.8757	22.8569
ABA_24h	GbALKBH9B	Rep1	27.0608	26.8234	26.7906
ABA_24h	GbALKBH9B	Rep2	26.6162	26.5857	26.5568
ABA_24h	GbALKBH9B	Rep3	26.916	26.8973	26.9131
ABA_24h	GbGAPDH	Rep1	22.4189	22.3862	22.6564
ABA_24h	GbGAPDH	Rep2	22.2322	22.2916	22.2611
ABA_24h	GbGAPDH	Rep3	22.8728	22.8757	22.8569
ABA_24h	GbALKBH10A	Rep1	25.8757	25.6382	25.6055
ABA_24h	GbALKBH10A	Rep2	25.4256	25.395	25.3661
ABA_24h	GbALKBH10A	Rep3	25.7943	25.7755	25.7914
ABA_24h	GbGAPDH	Rep1	22.4189	22.3862	22.6564
ABA_24h	GbGAPDH	Rep2	22.2322	22.2916	22.2611
ABA_24h	GbGAPDH	Rep3	22.8728	22.8757	22.8569
ABA_24h	GbALKBH10B	Rep1	24.253	24.0156	23.9828
ABA_24h	GbALKBH10B	Rep2	23.8075	23.777	23.7481
ABA_24h	GbALKBH10B	Rep3	24.014	23.9953	24.0111
ABA_24h	GbGAPDH	Rep1	22.4189	22.3862	22.6564
ABA_24h	GbGAPDH	Rep2	22.2322	22.2916	22.2611
ABA_24h	GbGAPDH	Rep3	22.8728	22.8757	22.8569
ABA_48h	GbMTA1A	Rep1	26.395	26.5856	26.1218
ABA_48h	GbMTA1A	Rep2	27.2529	27.2587	27.2472
ABA_48h	GbMTA1A	Rep3	26.6337	26.1952	26.1679
ABA_48h	GbGAPDH	Rep1	22.2414	22.5146	22.7052
ABA_48h	GbGAPDH	Rep2	23.3126	23.3241	23.3183
ABA_48h	GbGAPDH	Rep3	22.551	22.5236	22.9894
ABA_48h	GbMTA1B	Rep1	23.4954	23.1355	23.6558
ABA_48h	GbMTA1B	Rep2	23.4385	23.5111	23.5356
ABA_48h	GbMTA1B	Rep3	23.6621	23.8802	23.7473
ABA_48h	GbGAPDH	Rep1	22.2986	22.819	22.6586
ABA_48h	GbGAPDH	Rep2	22.9243	22.8272	22.8998
ABA_48h	GbGAPDH	Rep3	22.551	22.5236	22.9894
ABA_48h	GbMTA2	Rep1	24.2273	24.4179	23.9541
ABA_48h	GbMTA2	Rep2	24.8431	24.8784	24.8374
ABA_48h	GbMTA2	Rep3	24.8042	24.3657	24.3384
ABA_48h	GbGAPDH	Rep1	22.2414	22.5146	22.7052
ABA_48h	GbGAPDH	Rep2	23.3126	23.3241	23.3183
ABA_48h	GbGAPDH	Rep3	22.551	22.5236	22.9894
ABA_48h	GbMTB	Rep1	23.198	23.3886	22.9249
ABA_48h	GbMTB	Rep2	23.7686	23.7044	23.7629
ABA_48h	GbMTB	Rep3	23.6628	23.2244	23.197
ABA_48h	GbGAPDH	Rep1	22.2414	22.5146	22.7052
ABA_48h	GbGAPDH	Rep2	23.3126	23.3241	23.3183
ABA_48h	GbGAPDH	Rep3	22.551	22.5236	22.9894
ABA_48h	GbMTC	Rep1	27.2395	26.8796	27.3999
ABA_48h	GbMTC	Rep2	27.2306	27.3032	27.3277
ABA_48h	GbMTC	Rep3	27.1746	27.3927	27.2599
ABA_48h	GbGAPDH	Rep1	22.2986	22.819	22.6586
ABA_48h	GbGAPDH	Rep2	22.9243	22.8272	22.8998
ABA_48h	GbGAPDH	Rep3	22.551	22.5236	22.9894
ABA_48h	GbFIP37	Rep1	23.533	23.7236	23.2598
ABA_48h	GbFIP37	Rep2	24.0566	24.0024	24.051
ABA_48h	GbFIP37	Rep3	23.9089	23.4704	23.443
ABA_48h	GbGAPDH	Rep1	22.2414	22.5146	22.7052
ABA_48h	GbGAPDH	Rep2	23.3126	23.3241	23.3183
ABA_48h	GbGAPDH	Rep3	22.551	22.5236	22.9894
ABA_48h	GbHAKAI	Rep1	25.7299	25.3699	25.8903
ABA_48h	GbHAKAI	Rep2	25.6578	25.7304	25.755
ABA_48h	GbHAKAI	Rep3	25.9094	26.1275	25.9947
ABA_48h	GbGAPDH	Rep1	22.2986	22.819	22.6586
ABA_48h	GbGAPDH	Rep2	22.9243	22.8272	22.8998
ABA_48h	GbGAPDH	Rep3	22.551	22.5236	22.9894
ABA_48h	GbFIONA1	Rep1	24.125	24.3156	23.8518
ABA_48h	GbFIONA1	Rep2	24.8438	24.8095	24.8381
ABA_48h	GbFIONA1	Rep3	24.5934	24.1549	24.1276
ABA_48h	GbGAPDH	Rep1	22.2414	22.5146	22.7052
ABA_48h	GbGAPDH	Rep2	23.3126	23.3241	23.3183
ABA_48h	GbGAPDH	Rep3	22.551	22.5236	22.9894
ABA_48h	GbALKBH1A	Rep1	23.954	23.9347	23.8824
ABA_48h	GbALKBH1A	Rep2	24.5748	24.5079	24.6693
ABA_48h	GbALKBH1A	Rep3	24.1318	24.0735	24.1828
ABA_48h	GbGAPDH	Rep1	22.2778	22.2255	22.2971
ABA_48h	GbGAPDH	Rep2	23.0903	22.9957	22.9288
ABA_48h	GbGAPDH	Rep3	22.6129	22.7222	22.6712
ABA_48h	GbALKBH1B	Rep1	25.554	25.5347	25.4824
ABA_48h	GbALKBH1B	Rep2	26.0223	25.9554	26.1169
ABA_48h	GbALKBH1B	Rep3	25.6133	25.555	25.6644
ABA_48h	GbGAPDH	Rep1	22.2778	22.2255	22.2971
ABA_48h	GbGAPDH	Rep2	23.0903	22.9957	22.9288
ABA_48h	GbGAPDH	Rep3	22.6129	22.7222	22.6712
ABA_48h	GbALKBH2	Rep1	24.9266	24.9073	24.855
ABA_48h	GbALKBH2	Rep2	25.2863	25.2194	25.3809
ABA_48h	GbALKBH2	Rep3	24.9143	24.856	24.9654
ABA_48h	GbGAPDH	Rep1	22.2778	22.2255	22.2971
ABA_48h	GbGAPDH	Rep2	23.0903	22.9957	22.9288
ABA_48h	GbGAPDH	Rep3	22.6129	22.7222	22.6712
ABA_48h	GbALKBH6	Rep1	24.3499	24.3306	24.2783
ABA_48h	GbALKBH6	Rep2	24.9306	24.8637	25.0252
ABA_48h	GbALKBH6	Rep3	24.4732	24.4149	24.5243
ABA_48h	GbGAPDH	Rep1	22.2778	22.2255	22.2971
ABA_48h	GbGAPDH	Rep2	23.0903	22.9957	22.9288
ABA_48h	GbGAPDH	Rep3	22.6129	22.7222	22.6712
ABA_48h	GbALKBH8	Rep1	26.8011	26.7818	26.7295
ABA_48h	GbALKBH8	Rep2	27.2825	27.2156	27.3771
ABA_48h	GbALKBH8	Rep3	27.0112	26.9529	27.0623
ABA_48h	GbGAPDH	Rep1	22.2778	22.2255	22.2971
ABA_48h	GbGAPDH	Rep2	23.0903	22.9957	22.9288
ABA_48h	GbGAPDH	Rep3	22.6129	22.7222	22.6712
ABA_48h	GbALKBH9A	Rep1	22.3323	22.313	22.2607
ABA_48h	GbALKBH9A	Rep2	22.9467	22.8798	23.0413
ABA_48h	GbALKBH9A	Rep3	22.3297	22.2714	22.3808
ABA_48h	GbGAPDH	Rep1	22.2778	22.2255	22.2971
ABA_48h	GbGAPDH	Rep2	23.0903	22.9957	22.9288
ABA_48h	GbGAPDH	Rep3	22.6129	22.7222	22.6712
ABA_48h	GbALKBH9B	Rep1	25.6333	25.6141	25.5617
ABA_48h	GbALKBH9B	Rep2	26.2612	26.1943	26.3558
ABA_48h	GbALKBH9B	Rep3	25.7982	25.7399	25.8493
ABA_48h	GbGAPDH	Rep1	22.2778	22.2255	22.2971
ABA_48h	GbGAPDH	Rep2	23.0903	22.9957	22.9288
ABA_48h	GbGAPDH	Rep3	22.6129	22.7222	22.6712
ABA_48h	GbALKBH10A	Rep1	26.5263	26.507	26.4547
ABA_48h	GbALKBH10A	Rep2	27.3131	27.2462	27.4077
ABA_48h	GbALKBH10A	Rep3	26.9025	26.8442	26.9535
ABA_48h	GbGAPDH	Rep1	22.2778	22.2255	22.2971
ABA_48h	GbGAPDH	Rep2	23.0903	22.9957	22.9288
ABA_48h	GbGAPDH	Rep3	22.6129	22.7222	22.6712
ABA_48h	GbALKBH10B	Rep1	24.9533	24.934	24.8817
ABA_48h	GbALKBH10B	Rep2	25.2818	25.2149	25.3764
ABA_48h	GbALKBH10B	Rep3	24.9443	24.886	24.9954
ABA_48h	GbGAPDH	Rep1	22.2778	22.2255	22.2971
ABA_48h	GbGAPDH	Rep2	23.0903	22.9957	22.9288
ABA_48h	GbGAPDH	Rep3	22.6129	22.7222	22.6712
MeJA_0h	GbMTA1A	Rep1	23.8153	23.5572	23.6898
MeJA_0h	GbMTA1A	Rep2	23.7006	23.4804	23.8114
MeJA_0h	GbMTA1A	Rep3	23.4218	23.2093	23.1899
MeJA_0h	GbGAPDH	Rep1	21.6808	21.8134	21.9389
MeJA_0h	GbGAPDH	Rep2	21.9099	21.7991	21.579
MeJA_0h	GbGAPDH	Rep3	21.3493	21.33	21.5618
MeJA_0h	GbMTA1B	Rep1	24.837	24.5789	24.7115
MeJA_0h	GbMTA1B	Rep2	24.7321	24.512	24.8429
MeJA_0h	GbMTA1B	Rep3	24.5022	24.2897	24.2703
MeJA_0h	GbGAPDH	Rep1	21.6808	21.8134	21.9389
MeJA_0h	GbGAPDH	Rep2	21.9099	21.7991	21.579
MeJA_0h	GbGAPDH	Rep3	21.3493	21.33	21.5618
MeJA_0h	GbMTA2	Rep1	22.8792	23.2086	22.7218
MeJA_0h	GbMTA2	Rep2	23.1756	22.9454	22.8561
MeJA_0h	GbMTA2	Rep3	22.9658	22.8808	22.937
MeJA_0h	GbGAPDH	Rep1	21.834	21.9915	22.3208
MeJA_0h	GbGAPDH	Rep2	22.0176	21.9284	22.2479
MeJA_0h	GbGAPDH	Rep3	21.9969	22.0531	22.0819
MeJA_0h	GbMTB	Rep1	25.9606	26.29	25.8032
MeJA_0h	GbMTB	Rep2	26.1813	25.9511	25.8618
MeJA_0h	GbMTB	Rep3	26.0631	25.9781	26.0343
MeJA_0h	GbGAPDH	Rep1	21.834	21.9915	22.3208
MeJA_0h	GbGAPDH	Rep2	22.0176	21.9284	22.2479
MeJA_0h	GbGAPDH	Rep3	21.9969	22.0531	22.0819
MeJA_0h	GbMTC	Rep1	21.5556	21.2975	21.4301
MeJA_0h	GbMTC	Rep2	21.3832	21.1631	21.494
MeJA_0h	GbMTC	Rep3	21.2289	21.0164	20.997
MeJA_0h	GbGAPDH	Rep1	21.6808	21.8134	21.9389
MeJA_0h	GbGAPDH	Rep2	21.9099	21.7991	21.579
MeJA_0h	GbGAPDH	Rep3	21.3493	21.33	21.5618
MeJA_0h	GbFIP37	Rep1	24.9806	25.31	24.8231
MeJA_0h	GbFIP37	Rep2	25.2171	24.9869	24.8976
MeJA_0h	GbFIP37	Rep3	25.0768	24.9918	25.048
MeJA_0h	GbGAPDH	Rep1	21.834	21.9915	22.3208
MeJA_0h	GbGAPDH	Rep2	22.0176	21.9284	22.2479
MeJA_0h	GbGAPDH	Rep3	21.9969	22.0531	22.0819
MeJA_0h	GbHAKAI	Rep1	23.6981	23.44	23.5726
MeJA_0h	GbHAKAI	Rep2	23.4162	23.1961	23.5271
MeJA_0h	GbHAKAI	Rep3	23.2563	23.0438	23.0244
MeJA_0h	GbGAPDH	Rep1	21.6808	21.8134	21.9389
MeJA_0h	GbGAPDH	Rep2	21.9099	21.7991	21.579
MeJA_0h	GbGAPDH	Rep3	21.3493	21.33	21.5618
MeJA_0h	GbFIONA1	Rep1	27.9757	28.2576	27.7708
MeJA_0h	GbFIONA1	Rep2	28.1846	27.9044	27.8651
MeJA_0h	GbFIONA1	Rep3	28.0186	27.9337	27.9899
MeJA_0h	GbGAPDH	Rep1	21.834	21.9915	22.3208
MeJA_0h	GbGAPDH	Rep2	22.0176	21.9284	22.2479
MeJA_0h	GbGAPDH	Rep3	21.9969	22.0531	22.0819
MeJA_0h	GbALKBH1A	Rep1	23.881	23.6038	23.469
MeJA_0h	GbALKBH1A	Rep2	23.645	23.5666	23.4708
MeJA_0h	GbALKBH1A	Rep3	23.8919	23.636	23.5681
MeJA_0h	GbGAPDH	Rep1	22.3126	22.7246	22.4474
MeJA_0h	GbGAPDH	Rep2	22.4213	22.3255	22.4997
MeJA_0h	GbGAPDH	Rep3	22.4382	22.3702	22.6941
MeJA_0h	GbALKBH1B	Rep1	26.0212	25.744	25.6091
MeJA_0h	GbALKBH1B	Rep2	25.8497	25.7713	25.6755
MeJA_0h	GbALKBH1B	Rep3	26.0245	25.7686	25.7007
MeJA_0h	GbGAPDH	Rep1	22.3126	22.7246	22.4474
MeJA_0h	GbGAPDH	Rep2	22.4213	22.3255	22.4997
MeJA_0h	GbGAPDH	Rep3	22.4382	22.3702	22.6941
MeJA_0h	GbALKBH2	Rep1	24.9659	24.6887	24.5538
MeJA_0h	GbALKBH2	Rep2	24.7297	24.6513	24.5555
MeJA_0h	GbALKBH2	Rep3	24.9645	24.7086	24.6407
MeJA_0h	GbGAPDH	Rep1	22.3126	22.7246	22.4474
MeJA_0h	GbGAPDH	Rep2	22.4213	22.3255	22.4997
MeJA_0h	GbGAPDH	Rep3	22.4382	22.3702	22.6941
MeJA_0h	GbALKBH6	Rep1	24.027	23.7498	23.615
MeJA_0h	GbALKBH6	Rep2	23.6709	23.5925	23.4967
MeJA_0h	GbALKBH6	Rep3	23.918	23.662	23.5941
MeJA_0h	GbGAPDH	Rep1	22.3126	22.7246	22.4474
MeJA_0h	GbGAPDH	Rep2	22.4213	22.3255	22.4997
MeJA_0h	GbGAPDH	Rep3	22.4382	22.3702	22.6941
MeJA_0h	GbALKBH8	Rep1	26.9037	26.6266	26.4917
MeJA_0h	GbALKBH8	Rep2	26.6615	26.583	26.4873
MeJA_0h	GbALKBH8	Rep3	26.7261	26.4702	26.4023
MeJA_0h	GbGAPDH	Rep1	22.3126	22.7246	22.4474
MeJA_0h	GbGAPDH	Rep2	22.4213	22.3255	22.4997
MeJA_0h	GbGAPDH	Rep3	22.4382	22.3702	22.6941
MeJA_0h	GbALKBH9A	Rep1	22.8979	22.6207	22.4859
MeJA_0h	GbALKBH9A	Rep2	22.7891	22.7107	22.6149
MeJA_0h	GbALKBH9A	Rep3	22.9175	22.6615	22.5936
MeJA_0h	GbGAPDH	Rep1	22.3126	22.7246	22.4474
MeJA_0h	GbGAPDH	Rep2	22.4213	22.3255	22.4997
MeJA_0h	GbGAPDH	Rep3	22.4382	22.3702	22.6941
MeJA_0h	GbALKBH9B	Rep1	28.7881	28.5109	28.3761
MeJA_0h	GbALKBH9B	Rep2	28.4157	28.3373	28.2415
MeJA_0h	GbALKBH9B	Rep3	28.6662	28.4103	28.3424
MeJA_0h	GbGAPDH	Rep1	22.3126	22.7246	22.4474
MeJA_0h	GbGAPDH	Rep2	22.4213	22.3255	22.4997
MeJA_0h	GbGAPDH	Rep3	22.4382	22.3702	22.6941
MeJA_0h	GbALKBH10A	Rep1	24.8031	24.526	24.3911
MeJA_0h	GbALKBH10A	Rep2	24.5856	24.5071	24.4114
MeJA_0h	GbALKBH10A	Rep3	24.8261	24.5701	24.5022
MeJA_0h	GbGAPDH	Rep1	22.3126	22.7246	22.4474
MeJA_0h	GbGAPDH	Rep2	22.4213	22.3255	22.4997
MeJA_0h	GbGAPDH	Rep3	22.4382	22.3702	22.6941
MeJA_0h	GbALKBH10B	Rep1	23.9441	23.667	23.5321
MeJA_0h	GbALKBH10B	Rep2	23.755	23.6766	23.5808
MeJA_0h	GbALKBH10B	Rep3	23.9139	23.658	23.5901
MeJA_0h	GbGAPDH	Rep1	22.3126	22.7246	22.4474
MeJA_0h	GbGAPDH	Rep2	22.4213	22.3255	22.4997
MeJA_0h	GbGAPDH	Rep3	22.4382	22.3702	22.6941
MeJA_6h	GbMTA1A	Rep1	23.7495	23.7465	23.7003
MeJA_6h	GbMTA1A	Rep2	23.7068	23.4895	23.868
MeJA_6h	GbMTA1A	Rep3	23.6038	23.6918	23.6278
MeJA_6h	GbGAPDH	Rep1	21.995	22.0442	22.0412
MeJA_6h	GbGAPDH	Rep2	22.2348	22.0735	21.8562
MeJA_6h	GbGAPDH	Rep3	21.9782	21.9542	22.0422
MeJA_6h	GbMTA1B	Rep1	25.1743	25.1713	25.125
MeJA_6h	GbMTA1B	Rep2	25.1546	24.9374	25.3159
MeJA_6h	GbMTA1B	Rep3	25.1033	25.1913	25.1273
MeJA_6h	GbGAPDH	Rep1	21.995	22.0442	22.0412
MeJA_6h	GbGAPDH	Rep2	22.2348	22.0735	21.8562
MeJA_6h	GbGAPDH	Rep3	21.9782	21.9542	22.0422
MeJA_6h	GbMTA2	Rep1	22.951	23.1787	22.8155
MeJA_6h	GbMTA2	Rep2	23.121	23.0545	23.0041
MeJA_6h	GbMTA2	Rep3	22.8587	22.9097	23.0406
MeJA_6h	GbGAPDH	Rep1	21.9554	21.5922	21.7276
MeJA_6h	GbGAPDH	Rep2	21.9401	22.057	21.9906
MeJA_6h	GbGAPDH	Rep3	21.6574	21.7884	21.6065
MeJA_6h	GbMTB	Rep1	27.7147	27.9425	27.5793
MeJA_6h	GbMTB	Rep2	28.0336	27.9671	27.9167
MeJA_6h	GbMTB	Rep3	27.8032	27.8541	27.9851
MeJA_6h	GbGAPDH	Rep1	21.9554	21.5922	21.7276
MeJA_6h	GbGAPDH	Rep2	21.9401	22.057	21.9906
MeJA_6h	GbGAPDH	Rep3	21.6574	21.7884	21.6065
MeJA_6h	GbMTC	Rep1	22.3162	22.3132	22.267
MeJA_6h	GbMTC	Rep2	22.2856	22.0683	22.4469
MeJA_6h	GbMTC	Rep3	22.1301	22.2181	22.1541
MeJA_6h	GbGAPDH	Rep1	21.995	22.0442	22.0412
MeJA_6h	GbGAPDH	Rep2	22.2348	22.0735	21.8562
MeJA_6h	GbGAPDH	Rep3	21.9782	21.9542	22.0422
MeJA_6h	GbFIP37	Rep1	25.3496	25.5773	25.2141
MeJA_6h	GbFIP37	Rep2	25.7093	25.6429	25.5924
MeJA_6h	GbFIP37	Rep3	25.2444	25.2954	25.4263
MeJA_6h	GbGAPDH	Rep1	21.9554	21.5922	21.7276
MeJA_6h	GbGAPDH	Rep2	21.9401	22.057	21.9906
MeJA_6h	GbGAPDH	Rep3	21.6574	21.7884	21.6065
MeJA_6h	GbHAKAI	Rep1	24.1832	24.1802	24.1339
MeJA_6h	GbHAKAI	Rep2	24.0882	23.8709	24.2494
MeJA_6h	GbHAKAI	Rep3	24.1856	24.2736	24.2096
MeJA_6h	GbGAPDH	Rep1	21.995	22.0442	22.0412
MeJA_6h	GbGAPDH	Rep2	22.2348	22.0735	21.8562
MeJA_6h	GbGAPDH	Rep3	21.9782	21.9542	22.0422
MeJA_6h	GbFIONA1	Rep1	27.6644	27.8621	27.509
MeJA_6h	GbFIONA1	Rep2	27.9382	27.9273	27.8769
MeJA_6h	GbFIONA1	Rep3	27.5433	27.5242	27.7252
MeJA_6h	GbGAPDH	Rep1	21.9554	21.5922	21.7276
MeJA_6h	GbGAPDH	Rep2	21.9401	22.057	21.9906
MeJA_6h	GbGAPDH	Rep3	21.6574	21.7884	21.6065
MeJA_6h	GbALKBH1A	Rep1	23.8034	23.4506	23.4306
MeJA_6h	GbALKBH1A	Rep2	23.6394	23.4145	23.5371
MeJA_6h	GbALKBH1A	Rep3	24.005	23.85	23.897
MeJA_6h	GbGAPDH	Rep1	21.4765	21.8493	21.4964
MeJA_6h	GbGAPDH	Rep2	21.4168	21.5394	21.6416
MeJA_6h	GbGAPDH	Rep3	21.7786	21.8256	21.9336
MeJA_6h	GbALKBH1B	Rep1	26.0273	25.6745	25.6545
MeJA_6h	GbALKBH1B	Rep2	25.6569	25.4321	25.5546
MeJA_6h	GbALKBH1B	Rep3	25.9613	25.8063	25.8533
MeJA_6h	GbGAPDH	Rep1	21.4765	21.8493	21.4964
MeJA_6h	GbGAPDH	Rep2	21.4168	21.5394	21.6416
MeJA_6h	GbGAPDH	Rep3	21.7786	21.8256	21.9336
MeJA_6h	GbALKBH2	Rep1	25.8103	25.4575	25.4375
MeJA_6h	GbALKBH2	Rep2	25.5658	25.3409	25.4635
MeJA_6h	GbALKBH2	Rep3	25.7026	25.5476	25.5946
MeJA_6h	GbGAPDH	Rep1	21.4765	21.8493	21.4964
MeJA_6h	GbGAPDH	Rep2	21.4168	21.5394	21.6416
MeJA_6h	GbGAPDH	Rep3	21.7786	21.8256	21.9336
MeJA_6h	GbALKBH6	Rep1	23.7171	23.3642	23.3442
MeJA_6h	GbALKBH6	Rep2	23.5875	23.3626	23.4852
MeJA_6h	GbALKBH6	Rep3	23.8245	23.6695	23.7165
MeJA_6h	GbGAPDH	Rep1	21.4765	21.8493	21.4964
MeJA_6h	GbGAPDH	Rep2	21.4168	21.5394	21.6416
MeJA_6h	GbGAPDH	Rep3	21.7786	21.8256	21.9336
MeJA_6h	GbALKBH8	Rep1	27.1682	26.8153	26.7953
MeJA_6h	GbALKBH8	Rep2	26.9475	26.7227	26.8453
MeJA_6h	GbALKBH8	Rep3	27.2292	27.0743	27.1212
MeJA_6h	GbGAPDH	Rep1	21.4765	21.8493	21.4964
MeJA_6h	GbGAPDH	Rep2	21.4168	21.5394	21.6416
MeJA_6h	GbGAPDH	Rep3	21.7786	21.8256	21.9336
MeJA_6h	GbALKBH9A	Rep1	22.8674	22.5146	22.4946
MeJA_6h	GbALKBH9A	Rep2	22.6503	22.4254	22.548
MeJA_6h	GbALKBH9A	Rep3	22.9515	22.7965	22.8435
MeJA_6h	GbGAPDH	Rep1	21.4765	21.8493	21.4964
MeJA_6h	GbGAPDH	Rep2	21.4168	21.5394	21.6416
MeJA_6h	GbGAPDH	Rep3	21.7786	21.8256	21.9336
MeJA_6h	GbALKBH9B	Rep1	26.8476	26.4947	26.4747
MeJA_6h	GbALKBH9B	Rep2	26.6191	26.3942	26.5168
MeJA_6h	GbALKBH9B	Rep3	26.8783	26.7233	26.7703
MeJA_6h	GbGAPDH	Rep1	21.4765	21.8493	21.4964
MeJA_6h	GbGAPDH	Rep2	21.4168	21.5394	21.6416
MeJA_6h	GbGAPDH	Rep3	21.7786	21.8256	21.9336
MeJA_6h	GbALKBH10A	Rep1	25.0226	24.6697	24.6497
MeJA_6h	GbALKBH10A	Rep2	24.7997	24.5749	24.6974
MeJA_6h	GbALKBH10A	Rep3	25.0809	24.926	24.973
MeJA_6h	GbGAPDH	Rep1	21.4765	21.8493	21.4964
MeJA_6h	GbGAPDH	Rep2	21.4168	21.5394	21.6416
MeJA_6h	GbGAPDH	Rep3	21.7786	21.8256	21.9336
MeJA_6h	GbALKBH10B	Rep1	22.8212	22.4683	22.4483
MeJA_6h	GbALKBH10B	Rep2	22.5979	22.373	22.4956
MeJA_6h	GbALKBH10B	Rep3	22.942	22.787	22.834
MeJA_6h	GbGAPDH	Rep1	21.4765	21.8493	21.4964
MeJA_6h	GbGAPDH	Rep2	21.4168	21.5394	21.6416
MeJA_6h	GbGAPDH	Rep3	21.7786	21.8256	21.9336
MeJA_12h	GbMTA1A	Rep1	23.9303	23.9292	23.915
MeJA_12h	GbMTA1A	Rep2	23.5486	23.3524	23.5594
MeJA_12h	GbMTA1A	Rep3	23.502	23.4831	23.6542
MeJA_12h	GbGAPDH	Rep1	21.9245	21.9397	21.9387
MeJA_12h	GbGAPDH	Rep2	21.4232	21.6301	21.6193
MeJA_12h	GbGAPDH	Rep3	21.5582	21.7293	21.5771
MeJA_12h	GbMTA1B	Rep1	25.602	25.6009	25.5868
MeJA_12h	GbMTA1B	Rep2	25.2503	25.0542	25.2611
MeJA_12h	GbMTA1B	Rep3	25.2427	25.2238	25.3949
MeJA_12h	GbGAPDH	Rep1	21.9245	21.9397	21.9387
MeJA_12h	GbGAPDH	Rep2	21.4232	21.6301	21.6193
MeJA_12h	GbGAPDH	Rep3	21.5582	21.7293	21.5771
MeJA_12h	GbMTA2	Rep1	23.3491	23.3148	23.1865
MeJA_12h	GbMTA2	Rep2	23.1512	23.093	23.1407
MeJA_12h	GbMTA2	Rep3	23.2238	23.0282	23.0204
MeJA_12h	GbGAPDH	Rep1	22.0816	21.9534	22.116
MeJA_12h	GbGAPDH	Rep2	21.9835	21.994	21.9357
MeJA_12h	GbGAPDH	Rep3	21.936	22.1394	21.9437
MeJA_12h	GbMTB	Rep1	27.8415	27.8072	27.6789
MeJA_12h	GbMTB	Rep2	27.6764	27.6181	27.6659
MeJA_12h	GbMTB	Rep3	27.5246	27.329	27.3213
MeJA_12h	GbGAPDH	Rep1	22.0816	21.9534	22.116
MeJA_12h	GbGAPDH	Rep2	21.9835	21.994	21.9357
MeJA_12h	GbGAPDH	Rep3	21.936	22.1394	21.9437
MeJA_12h	GbMTC	Rep1	23.1366	23.1355	23.1214
MeJA_12h	GbMTC	Rep2	22.7483	22.5521	22.7591
MeJA_12h	GbMTC	Rep3	22.708	22.6891	22.8602
MeJA_12h	GbGAPDH	Rep1	21.9245	21.9397	21.9387
MeJA_12h	GbGAPDH	Rep2	21.4232	21.6301	21.6193
MeJA_12h	GbGAPDH	Rep3	21.5582	21.7293	21.5771
MeJA_12h	GbFIP37	Rep1	25.8929	25.8586	25.7303
MeJA_12h	GbFIP37	Rep2	25.4266	25.3683	25.4161
MeJA_12h	GbFIP37	Rep3	25.6077	25.4121	25.4044
MeJA_12h	GbGAPDH	Rep1	22.0816	21.9534	22.116
MeJA_12h	GbGAPDH	Rep2	21.9835	21.994	21.9357
MeJA_12h	GbGAPDH	Rep3	21.936	22.1394	21.9437
MeJA_12h	GbHAKAI	Rep1	23.8348	23.8337	23.8195
MeJA_12h	GbHAKAI	Rep2	23.2719	23.0758	23.2827
MeJA_12h	GbHAKAI	Rep3	23.2123	23.1934	23.3645
MeJA_12h	GbGAPDH	Rep1	21.9245	21.9397	21.9387
MeJA_12h	GbGAPDH	Rep2	21.4232	21.6301	21.6193
MeJA_12h	GbGAPDH	Rep3	21.5582	21.7293	21.5771
MeJA_12h	GbFIONA1	Rep1	28.0827	28.0684	27.8201
MeJA_12h	GbFIONA1	Rep2	27.9007	27.8525	27.9403
MeJA_12h	GbFIONA1	Rep3	28.0561	27.8605	27.8228
MeJA_12h	GbGAPDH	Rep1	22.0816	21.9534	22.116
MeJA_12h	GbGAPDH	Rep2	21.9835	21.994	21.9357
MeJA_12h	GbGAPDH	Rep3	21.936	22.1394	21.9437
MeJA_12h	GbALKBH1A	Rep1	23.9579	23.7709	23.8713
MeJA_12h	GbALKBH1A	Rep2	23.7782	24.2473	23.9636
MeJA_12h	GbALKBH1A	Rep3	23.3101	23.5532	23.5289
MeJA_12h	GbGAPDH	Rep1	22.7436	22.844	22.9306
MeJA_12h	GbGAPDH	Rep2	22.6954	22.51	22.979
MeJA_12h	GbGAPDH	Rep3	22.6409	22.6167	22.3978
MeJA_12h	GbALKBH1B	Rep1	25.9487	25.7617	25.8621
MeJA_12h	GbALKBH1B	Rep2	25.4352	25.9042	25.6206
MeJA_12h	GbALKBH1B	Rep3	25.2939	25.537	25.5128
MeJA_12h	GbGAPDH	Rep1	22.7436	22.844	22.9306
MeJA_12h	GbGAPDH	Rep2	22.6954	22.51	22.979
MeJA_12h	GbGAPDH	Rep3	22.6409	22.6167	22.3978
MeJA_12h	GbALKBH2	Rep1	25.8307	25.6437	25.7441
MeJA_12h	GbALKBH2	Rep2	25.4781	25.9472	25.6636
MeJA_12h	GbALKBH2	Rep3	25.2702	25.5133	25.4891
MeJA_12h	GbGAPDH	Rep1	22.7436	22.844	22.9306
MeJA_12h	GbGAPDH	Rep2	22.6954	22.51	22.979
MeJA_12h	GbGAPDH	Rep3	22.6409	22.6167	22.3978
MeJA_12h	GbALKBH6	Rep1	23.7268	23.5399	23.6403
MeJA_12h	GbALKBH6	Rep2	23.3786	23.8476	23.564
MeJA_12h	GbALKBH6	Rep3	23.1937	23.4368	23.4125
MeJA_12h	GbGAPDH	Rep1	22.7436	22.844	22.9306
MeJA_12h	GbGAPDH	Rep2	22.6954	22.51	22.979
MeJA_12h	GbGAPDH	Rep3	22.6409	22.6167	22.3978
MeJA_12h	GbALKBH8	Rep1	27.295	27.1081	27.2085
MeJA_12h	GbALKBH8	Rep2	26.7973	27.2663	26.9827
MeJA_12h	GbALKBH8	Rep3	26.687	26.9301	26.9058
MeJA_12h	GbGAPDH	Rep1	22.7436	22.844	22.9306
MeJA_12h	GbGAPDH	Rep2	22.6954	22.51	22.979
MeJA_12h	GbGAPDH	Rep3	22.6409	22.6167	22.3978
MeJA_12h	GbALKBH9A	Rep1	22.4896	22.3027	22.4031
MeJA_12h	GbALKBH9A	Rep2	22.0116	22.4806	22.197
MeJA_12h	GbALKBH9A	Rep3	21.8948	22.1379	22.1136
MeJA_12h	GbGAPDH	Rep1	22.7436	22.844	22.9306
MeJA_12h	GbGAPDH	Rep2	22.6954	22.51	22.979
MeJA_12h	GbGAPDH	Rep3	22.6409	22.6167	22.3978
MeJA_12h	GbALKBH9B	Rep1	26.9405	26.7535	26.854
MeJA_12h	GbALKBH9B	Rep2	26.5545	27.0235	26.7399
MeJA_12h	GbALKBH9B	Rep3	26.4058	26.6489	26.6247
MeJA_12h	GbGAPDH	Rep1	22.7436	22.844	22.9306
MeJA_12h	GbGAPDH	Rep2	22.6954	22.51	22.979
MeJA_12h	GbGAPDH	Rep3	22.6409	22.6167	22.3978
MeJA_12h	GbALKBH10A	Rep1	25.7312	25.5442	25.6447
MeJA_12h	GbALKBH10A	Rep2	25.4077	25.8767	25.5931
MeJA_12h	GbALKBH10A	Rep3	25.2216	25.4647	25.4405
MeJA_12h	GbGAPDH	Rep1	22.7436	22.844	22.9306
MeJA_12h	GbGAPDH	Rep2	22.6954	22.51	22.979
MeJA_12h	GbGAPDH	Rep3	22.6409	22.6167	22.3978
MeJA_12h	GbALKBH10B	Rep1	23.9824	23.7954	23.8958
MeJA_12h	GbALKBH10B	Rep2	23.6333	24.1024	23.8187
MeJA_12h	GbALKBH10B	Rep3	23.5144	23.7575	23.7333
MeJA_12h	GbGAPDH	Rep1	22.7436	22.844	22.9306
MeJA_12h	GbGAPDH	Rep2	22.6954	22.51	22.979
MeJA_12h	GbGAPDH	Rep3	22.6409	22.6167	22.3978
MeJA_24h	GbMTA1A	Rep1	23.5439	23.5591	23.5291
MeJA_24h	GbMTA1A	Rep2	23.8516	23.861	23.7914
MeJA_24h	GbMTA1A	Rep3	23.161	23.2807	23.2692
MeJA_24h	GbGAPDH	Rep1	21.8972	21.912	21.9272
MeJA_24h	GbGAPDH	Rep2	22.2974	22.2278	22.288
MeJA_24h	GbGAPDH	Rep3	21.6398	21.6283	21.5201
MeJA_24h	GbMTA1B	Rep1	25.1215	25.1367	25.1067
MeJA_24h	GbMTA1B	Rep2	25.4459	25.4553	25.3858
MeJA_24h	GbMTA1B	Rep3	24.7057	24.8254	24.8139
MeJA_24h	GbGAPDH	Rep1	21.8972	21.912	21.9272
MeJA_24h	GbGAPDH	Rep2	22.2974	22.2278	22.288
MeJA_24h	GbGAPDH	Rep3	21.6398	21.6283	21.5201
MeJA_24h	GbMTA2	Rep1	23.1743	23.7464	23.397
MeJA_24h	GbMTA2	Rep2	23.6782	23.5427	23.3081
MeJA_24h	GbMTA2	Rep3	23.1448	23.7551	23.6285
MeJA_24h	GbGAPDH	Rep1	22.5745	22.2251	22.0025
MeJA_24h	GbGAPDH	Rep2	22.2116	22.5817	22.4463
MeJA_24h	GbGAPDH	Rep3	22.5244	22.3978	21.9141
MeJA_24h	GbMTB	Rep1	27.5053	28.0774	27.728
MeJA_24h	GbMTB	Rep2	28.0275	27.8921	27.6574
MeJA_24h	GbMTB	Rep3	27.4323	28.0426	27.916
MeJA_24h	GbGAPDH	Rep1	22.5745	22.2251	22.0025
MeJA_24h	GbGAPDH	Rep2	22.2116	22.5817	22.4463
MeJA_24h	GbGAPDH	Rep3	22.5244	22.3978	21.9141
MeJA_24h	GbMTC	Rep1	22.9528	22.9679	22.938
MeJA_24h	GbMTC	Rep2	23.251	23.2604	23.1908
MeJA_24h	GbMTC	Rep3	22.5802	22.6999	22.6883
MeJA_24h	GbGAPDH	Rep1	21.8972	21.912	21.9272
MeJA_24h	GbGAPDH	Rep2	22.2974	22.2278	22.288
MeJA_24h	GbGAPDH	Rep3	21.6398	21.6283	21.5201
MeJA_24h	GbFIP37	Rep1	25.6919	26.264	25.9146
MeJA_24h	GbFIP37	Rep2	26.4993	26.3638	26.1291
MeJA_24h	GbFIP37	Rep3	25.785	26.3954	26.2688
MeJA_24h	GbGAPDH	Rep1	22.5745	22.2251	22.0025
MeJA_24h	GbGAPDH	Rep2	22.2116	22.5817	22.4463
MeJA_24h	GbGAPDH	Rep3	22.5244	22.3978	21.9141
MeJA_24h	GbHAKAI	Rep1	23.771	23.7861	23.7562
MeJA_24h	GbHAKAI	Rep2	24.2602	24.2697	24.2001
MeJA_24h	GbHAKAI	Rep3	23.3614	23.4811	23.4695
MeJA_24h	GbGAPDH	Rep1	21.8972	21.912	21.9272
MeJA_24h	GbGAPDH	Rep2	22.2974	22.2278	22.288
MeJA_24h	GbGAPDH	Rep3	21.6398	21.6283	21.5201
MeJA_24h	GbFIONA1	Rep1	27.9392	28.5113	28.1619
MeJA_24h	GbFIONA1	Rep2	28.5185	28.383	28.1484
MeJA_24h	GbFIONA1	Rep3	28.4612	28.3346	27.8509
MeJA_24h	GbGAPDH	Rep1	22.5745	22.2251	22.0025
MeJA_24h	GbGAPDH	Rep2	22.5244	22.3978	21.9141
MeJA_24h	GbGAPDH	Rep3	21.9141	22.5244	22.3978
MeJA_24h	GbALKBH1A	Rep1	24.5994	24.5725	24.5751
MeJA_24h	GbALKBH1A	Rep2	24.8736	24.4338	24.3089
MeJA_24h	GbALKBH1A	Rep3	24.5285	24.4233	24.2746
MeJA_24h	GbGAPDH	Rep1	22.5473	22.5499	22.5742
MeJA_24h	GbGAPDH	Rep2	22.4636	22.3387	22.9034
MeJA_24h	GbGAPDH	Rep3	22.4781	22.3293	22.5833
MeJA_24h	GbALKBH1B	Rep1	26.6359	26.6091	26.6117
MeJA_24h	GbALKBH1B	Rep2	26.8418	26.4019	26.277
MeJA_24h	GbALKBH1B	Rep3	26.4098	26.3046	26.1558
MeJA_24h	GbGAPDH	Rep1	22.5473	22.5499	22.5742
MeJA_24h	GbGAPDH	Rep2	22.4636	22.3387	22.9034
MeJA_24h	GbGAPDH	Rep3	22.4781	22.3293	22.5833
MeJA_24h	GbALKBH2	Rep1	25.6968	25.6699	25.6725
MeJA_24h	GbALKBH2	Rep2	26.1926	25.7527	25.6278
MeJA_24h	GbALKBH2	Rep3	25.6027	25.4975	25.3487
MeJA_24h	GbGAPDH	Rep1	22.5473	22.5499	22.5742
MeJA_24h	GbGAPDH	Rep2	22.4636	22.3387	22.9034
MeJA_24h	GbGAPDH	Rep3	22.4781	22.3293	22.5833
MeJA_24h	GbALKBH6	Rep1	23.5825	23.5556	23.5582
MeJA_24h	GbALKBH6	Rep2	23.9174	23.4775	23.3526
MeJA_24h	GbALKBH6	Rep3	23.6184	23.5132	23.3644
MeJA_24h	GbGAPDH	Rep1	22.5473	22.5499	22.5742
MeJA_24h	GbGAPDH	Rep2	22.4636	22.3387	22.9034
MeJA_24h	GbGAPDH	Rep3	22.4781	22.3293	22.5833
MeJA_24h	GbALKBH8	Rep1	26.6663	26.6394	26.642
MeJA_24h	GbALKBH8	Rep2	27.2217	26.7819	26.657
MeJA_24h	GbALKBH8	Rep3	26.8206	26.7154	26.5666
MeJA_24h	GbGAPDH	Rep1	22.5473	22.5499	22.5742
MeJA_24h	GbGAPDH	Rep2	22.4636	22.3387	22.9034
MeJA_24h	GbGAPDH	Rep3	22.4781	22.3293	22.5833
MeJA_24h	GbALKBH9A	Rep1	23.6475	23.6207	23.6233
MeJA_24h	GbALKBH9A	Rep2	23.8831	23.4433	23.3184
MeJA_24h	GbALKBH9A	Rep3	23.6303	23.5251	23.3764
MeJA_24h	GbGAPDH	Rep1	22.5473	22.5499	22.5742
MeJA_24h	GbGAPDH	Rep2	22.4636	22.3387	22.9034
MeJA_24h	GbGAPDH	Rep3	22.4781	22.3293	22.5833
MeJA_24h	GbALKBH9B	Rep1	26.1906	26.1638	26.1664
MeJA_24h	GbALKBH9B	Rep2	26.4987	26.0589	25.934
MeJA_24h	GbALKBH9B	Rep3	25.9847	25.8795	25.7308
MeJA_24h	GbGAPDH	Rep1	22.5473	22.5499	22.5742
MeJA_24h	GbGAPDH	Rep2	22.4636	22.3387	22.9034
MeJA_24h	GbGAPDH	Rep3	22.4781	22.3293	22.5833
MeJA_24h	GbALKBH10A	Rep1	26.0894	26.0625	26.0651
MeJA_24h	GbALKBH10A	Rep2	26.4289	25.9891	25.8642
MeJA_24h	GbALKBH10A	Rep3	26.086	25.9808	25.8321
MeJA_24h	GbGAPDH	Rep1	22.5473	22.5499	22.5742
MeJA_24h	GbGAPDH	Rep2	22.4636	22.3387	22.9034
MeJA_24h	GbGAPDH	Rep3	22.4781	22.3293	22.5833
MeJA_24h	GbALKBH10B	Rep1	24.6567	24.6299	24.6325
MeJA_24h	GbALKBH10B	Rep2	25.0313	24.5915	24.4666
MeJA_24h	GbALKBH10B	Rep3	24.7295	24.6243	24.4756
MeJA_24h	GbGAPDH	Rep1	22.5473	22.5499	22.5742
MeJA_24h	GbGAPDH	Rep2	22.4636	22.3387	22.9034
MeJA_24h	GbGAPDH	Rep3	22.4781	22.3293	22.5833
MeJA_48h	GbMTA1A	Rep1	23.9616	23.2572	23.0521
MeJA_48h	GbMTA1A	Rep2	23.1324	23.3984	23.4089
MeJA_48h	GbMTA1A	Rep3	23.0615	23.3092	23.4008
MeJA_48h	GbGAPDH	Rep1	22.2238	22.0188	22.9282
MeJA_48h	GbGAPDH	Rep2	22.4579	22.1813	22.4473
MeJA_48h	GbGAPDH	Rep3	22.3297	21.9904	22.2381
MeJA_48h	GbMTA1B	Rep1	26.3058	25.6014	25.3963
MeJA_48h	GbMTA1B	Rep2	25.5326	25.7986	25.8092
MeJA_48h	GbMTA1B	Rep3	25.4085	25.6561	25.7478
MeJA_48h	GbGAPDH	Rep1	22.2238	22.0188	22.9282
MeJA_48h	GbGAPDH	Rep2	22.4579	22.1813	22.4473
MeJA_48h	GbGAPDH	Rep3	22.3297	21.9904	22.2381
MeJA_48h	GbMTA2	Rep1	21.5685	21.5396	22.1376
MeJA_48h	GbMTA2	Rep2	22.0251	22.2374	22.0362
MeJA_48h	GbMTA2	Rep3	21.7481	21.9009	22.27
MeJA_48h	GbGAPDH	Rep1	22.2637	21.6945	21.6656
MeJA_48h	GbGAPDH	Rep2	22.2598	22.0586	22.0475
MeJA_48h	GbGAPDH	Rep3	22.2584	21.7366	21.8893
MeJA_48h	GbMTB	Rep1	27.7362	27.1381	27.167
MeJA_48h	GbMTB	Rep2	27.6219	27.8343	27.6331
MeJA_48h	GbMTB	Rep3	27.2898	27.4426	27.8116
MeJA_48h	GbGAPDH	Rep1	22.2637	21.6945	21.6656
MeJA_48h	GbGAPDH	Rep2	22.2598	22.0586	22.0475
MeJA_48h	GbGAPDH	Rep3	22.2584	21.7366	21.8893
MeJA_48h	GbMTC	Rep1	24.2292	23.5248	23.3197
MeJA_48h	GbMTC	Rep2	23.4548	23.7208	23.7314
MeJA_48h	GbMTC	Rep3	23.074	23.3216	23.4133
MeJA_48h	GbGAPDH	Rep1	22.2238	22.0188	22.9282
MeJA_48h	GbGAPDH	Rep2	22.4579	22.1813	22.4473
MeJA_48h	GbGAPDH	Rep3	22.3297	21.9904	22.2381
MeJA_48h	GbFIP37	Rep1	24.9348	24.3367	24.3656
MeJA_48h	GbFIP37	Rep2	24.6534	24.8658	24.6646
MeJA_48h	GbFIP37	Rep3	24.2698	24.4225	24.7916
MeJA_48h	GbGAPDH	Rep1	22.2637	21.6945	21.6656
MeJA_48h	GbGAPDH	Rep2	22.2598	22.0586	22.0475
MeJA_48h	GbGAPDH	Rep3	22.2584	21.7366	21.8893
MeJA_48h	GbHAKAI	Rep1	24.4574	23.753	23.5479
MeJA_48h	GbHAKAI	Rep2	23.6907	23.9567	23.9673
MeJA_48h	GbHAKAI	Rep3	23.5826	23.8303	23.922
MeJA_48h	GbGAPDH	Rep1	22.2238	22.0188	22.9282
MeJA_48h	GbGAPDH	Rep2	22.4579	22.1813	22.4473
MeJA_48h	GbGAPDH	Rep3	22.3297	21.9904	22.2381
MeJA_48h	GbFIONA1	Rep1	28.2004	27.6824	27.6313
MeJA_48h	GbFIONA1	Rep2	27.9843	28.1661	27.9954
MeJA_48h	GbFIONA1	Rep3	27.6233	27.8261	28.1251
MeJA_48h	GbGAPDH	Rep1	22.2637	21.6945	21.6656
MeJA_48h	GbGAPDH	Rep2	22.2598	22.0586	22.0475
MeJA_48h	GbGAPDH	Rep3	22.2584	21.7366	21.8893
MeJA_48h	GbALKBH1A	Rep1	22.6582	22.0513	21.996
MeJA_48h	GbALKBH1A	Rep2	22.8221	22.462	22.8203
MeJA_48h	GbALKBH1A	Rep3	22.4069	22.5142	22.6281
MeJA_48h	GbGAPDH	Rep1	21.0511	21.7133	21.1064
MeJA_48h	GbGAPDH	Rep2	21.2822	21.6405	21.6422
MeJA_48h	GbGAPDH	Rep3	21.3358	21.4497	21.2284
MeJA_48h	GbALKBH1B	Rep1	25.4318	24.8249	24.7696
MeJA_48h	GbALKBH1B	Rep2	25.26	24.9	25.2583
MeJA_48h	GbALKBH1B	Rep3	24.9642	25.0716	25.1855
MeJA_48h	GbGAPDH	Rep1	21.0511	21.7133	21.1064
MeJA_48h	GbGAPDH	Rep2	21.2822	21.6405	21.6422
MeJA_48h	GbGAPDH	Rep3	21.3358	21.4497	21.2284
MeJA_48h	GbALKBH2	Rep1	24.1815	23.5746	23.5193
MeJA_48h	GbALKBH2	Rep2	24.0904	23.7304	24.0887
MeJA_48h	GbALKBH2	Rep3	23.641	23.7484	23.8623
MeJA_48h	GbGAPDH	Rep1	21.0511	21.7133	21.1064
MeJA_48h	GbGAPDH	Rep2	21.2822	21.6405	21.6422
MeJA_48h	GbGAPDH	Rep3	21.3358	21.4497	21.2284
MeJA_48h	GbALKBH6	Rep1	23.2108	22.6038	22.5486
MeJA_48h	GbALKBH6	Rep2	23.1249	22.7648	23.1231
MeJA_48h	GbALKBH6	Rep3	22.7012	22.8085	22.9224
MeJA_48h	GbGAPDH	Rep1	21.0511	21.7133	21.1064
MeJA_48h	GbGAPDH	Rep2	21.2822	21.6405	21.6422
MeJA_48h	GbGAPDH	Rep3	21.3358	21.4497	21.2284
MeJA_48h	GbALKBH8	Rep1	26.259	25.652	25.5967
MeJA_48h	GbALKBH8	Rep2	25.9593	25.5993	25.9576
MeJA_48h	GbALKBH8	Rep3	25.8361	25.9434	26.0573
MeJA_48h	GbGAPDH	Rep1	21.0511	21.7133	21.1064
MeJA_48h	GbGAPDH	Rep2	21.2822	21.6405	21.6422
MeJA_48h	GbGAPDH	Rep3	21.3358	21.4497	21.2284
MeJA_48h	GbALKBH9A	Rep1	21.5006	20.8936	20.8383
MeJA_48h	GbALKBH9A	Rep2	21.3359	20.9758	21.3341
MeJA_48h	GbALKBH9A	Rep3	20.9531	21.0604	21.1743
MeJA_48h	GbGAPDH	Rep1	21.0511	21.7133	21.1064
MeJA_48h	GbGAPDH	Rep2	21.2822	21.6405	21.6422
MeJA_48h	GbGAPDH	Rep3	21.3358	21.4497	21.2284
MeJA_48h	GbALKBH9B	Rep1	26.3345	25.7275	25.6722
MeJA_48h	GbALKBH9B	Rep2	26.0596	25.6995	26.0578
MeJA_48h	GbALKBH9B	Rep3	25.8617	25.969	26.0829
MeJA_48h	GbGAPDH	Rep1	21.0511	21.7133	21.1064
MeJA_48h	GbGAPDH	Rep2	21.2822	21.6405	21.6422
MeJA_48h	GbGAPDH	Rep3	21.3358	21.4497	21.2284
MeJA_48h	GbALKBH10A	Rep1	24.0819	23.4749	23.4196
MeJA_48h	GbALKBH10A	Rep2	24.0333	23.6733	24.0316
MeJA_48h	GbALKBH10A	Rep3	23.6149	23.7222	23.8361
MeJA_48h	GbGAPDH	Rep1	21.0511	21.7133	21.1064
MeJA_48h	GbGAPDH	Rep2	21.2822	21.6405	21.6422
MeJA_48h	GbGAPDH	Rep3	21.3358	21.4497	21.2284
MeJA_48h	GbALKBH10B	Rep1	23.2014	22.5944	22.5392
MeJA_48h	GbALKBH10B	Rep2	23.2885	22.9284	23.2867
MeJA_48h	GbALKBH10B	Rep3	22.8768	22.9842	23.0981
MeJA_48h	GbGAPDH	Rep1	21.0511	21.7133	21.1064
MeJA_48h	GbGAPDH	Rep2	21.2822	21.6405	21.6422
MeJA_48h	GbGAPDH	Rep3	21.3358	21.4497	21.2284
NaCl_0h	GbMTA1A	Rep1	29.3364	29.196	29.3082
NaCl_0h	GbMTA1A	Rep2	28.7361	29.0387	28.9578
NaCl_0h	GbMTA1A	Rep3	28.6956	28.6113	28.4584
NaCl_0h	GbGAPDH	Rep1	22.9782	23.0904	23.1186
NaCl_0h	GbGAPDH	Rep2	23.1992	22.9775	23.2801
NaCl_0h	GbGAPDH	Rep3	22.9403	22.7875	23.0246
NaCl_0h	GbMTA1B	Rep1	25.0762	24.9358	25.0479
NaCl_0h	GbMTA1B	Rep2	24.815	25.1176	25.0366
NaCl_0h	GbMTA1B	Rep3	24.736	24.6517	24.4989
NaCl_0h	GbGAPDH	Rep1	22.9782	23.0904	23.1186
NaCl_0h	GbGAPDH	Rep2	23.1992	22.9775	23.2801
NaCl_0h	GbGAPDH	Rep3	22.9403	22.7875	23.0246
NaCl_0h	GbMTA2	Rep1	25.6974	25.9684	25.7839
NaCl_0h	GbMTA2	Rep2	25.5997	25.7735	25.5932
NaCl_0h	GbMTA2	Rep3	25.2586	25.1626	25.3127
NaCl_0h	GbGAPDH	Rep1	23.4327	23.3461	23.6171
NaCl_0h	GbGAPDH	Rep2	23.647	23.4667	23.4732
NaCl_0h	GbGAPDH	Rep3	23.3261	23.4762	23.4221
NaCl_0h	GbMTB	Rep1	23.434	23.705	23.5206
NaCl_0h	GbMTB	Rep2	23.4313	23.6051	23.4247
NaCl_0h	GbMTB	Rep3	23.3024	23.2064	23.3565
NaCl_0h	GbGAPDH	Rep1	23.4327	23.3461	23.6171
NaCl_0h	GbGAPDH	Rep2	23.647	23.4667	23.4732
NaCl_0h	GbGAPDH	Rep3	23.3261	23.4762	23.4221
NaCl_0h	GbMTC	Rep1	28.1506	28.0102	28.1223
NaCl_0h	GbMTC	Rep2	27.7286	28.0312	27.9502
NaCl_0h	GbMTC	Rep3	27.8137	27.7295	27.5766
NaCl_0h	GbGAPDH	Rep1	22.9782	23.0904	23.1186
NaCl_0h	GbGAPDH	Rep2	23.1992	22.9775	23.2801
NaCl_0h	GbGAPDH	Rep3	22.9403	22.7875	23.0246
NaCl_0h	GbFIP37	Rep1	23.6232	23.8942	23.7098
NaCl_0h	GbFIP37	Rep2	23.5704	23.7442	23.5638
NaCl_0h	GbFIP37	Rep3	23.465	23.369	23.5191
NaCl_0h	GbGAPDH	Rep1	23.4327	23.3461	23.6171
NaCl_0h	GbGAPDH	Rep2	23.647	23.4667	23.4732
NaCl_0h	GbGAPDH	Rep3	23.3261	23.4762	23.4221
NaCl_0h	GbHAKAI	Rep1	26.924	26.7836	26.8958
NaCl_0h	GbHAKAI	Rep2	26.5597	26.8623	26.7814
NaCl_0h	GbHAKAI	Rep3	26.632	26.5477	26.3949
NaCl_0h	GbGAPDH	Rep1	22.9782	23.0904	23.1186
NaCl_0h	GbGAPDH	Rep2	23.1992	22.9775	23.2801
NaCl_0h	GbGAPDH	Rep3	22.9403	22.7875	23.0246
NaCl_0h	GbFIONA1	Rep1	24.888	25.159	24.9745
NaCl_0h	GbFIONA1	Rep2	25.0769	25.2507	25.0704
NaCl_0h	GbFIONA1	Rep3	24.849	24.753	24.9031
NaCl_0h	GbGAPDH	Rep1	23.4327	23.3461	23.6171
NaCl_0h	GbGAPDH	Rep2	23.647	23.4667	23.4732
NaCl_0h	GbGAPDH	Rep3	23.3261	23.4762	23.4221
NaCl_0h	GbALKBH1A	Rep1	24.9565	24.5749	24.9527
NaCl_0h	GbALKBH1A	Rep2	24.502	24.6642	24.7105
NaCl_0h	GbALKBH1A	Rep3	24.6754	24.2199	24.6353
NaCl_0h	GbGAPDH	Rep1	23.5346	23.9124	23.9162
NaCl_0h	GbGAPDH	Rep2	23.6508	23.4424	23.6045
NaCl_0h	GbGAPDH	Rep3	23.317	23.7324	23.7725
NaCl_0h	GbALKBH1B	Rep1	26.9871	26.6054	26.9832
NaCl_0h	GbALKBH1B	Rep2	26.5872	26.7493	26.7956
NaCl_0h	GbALKBH1B	Rep3	26.8711	26.4156	26.831
NaCl_0h	GbGAPDH	Rep1	23.5346	23.9124	23.9162
NaCl_0h	GbGAPDH	Rep2	23.6508	23.4424	23.6045
NaCl_0h	GbGAPDH	Rep3	23.317	23.7324	23.7725
NaCl_0h	GbALKBH2	Rep1	25.5121	25.1304	25.5082
NaCl_0h	GbALKBH2	Rep2	25.1546	25.3168	25.3631
NaCl_0h	GbALKBH2	Rep3	25.4161	24.9606	25.376
NaCl_0h	GbGAPDH	Rep1	23.5346	23.9124	23.9162
NaCl_0h	GbGAPDH	Rep2	23.6508	23.4424	23.6045
NaCl_0h	GbGAPDH	Rep3	23.317	23.7324	23.7725
NaCl_0h	GbALKBH6	Rep1	24.0661	23.6845	24.0623
NaCl_0h	GbALKBH6	Rep2	23.5846	23.7467	23.7931
NaCl_0h	GbALKBH6	Rep3	23.9267	23.4712	23.8866
NaCl_0h	GbGAPDH	Rep1	23.5346	23.9124	23.9162
NaCl_0h	GbGAPDH	Rep2	23.6508	23.4424	23.6045
NaCl_0h	GbGAPDH	Rep3	23.317	23.7324	23.7725
NaCl_0h	GbALKBH8	Rep1	27.9151	27.5335	27.9113
NaCl_0h	GbALKBH8	Rep2	27.4368	27.5989	27.6452
NaCl_0h	GbALKBH8	Rep3	27.5688	27.1133	27.5287
NaCl_0h	GbGAPDH	Rep1	23.5346	23.9124	23.9162
NaCl_0h	GbGAPDH	Rep2	23.6508	23.4424	23.6045
NaCl_0h	GbGAPDH	Rep3	23.317	23.7324	23.7725
NaCl_0h	GbALKBH9A	Rep1	23.8464	23.4647	23.8425
NaCl_0h	GbALKBH9A	Rep2	23.4259	23.588	23.6343
NaCl_0h	GbALKBH9A	Rep3	23.6138	23.1583	23.5737
NaCl_0h	GbGAPDH	Rep1	23.5346	23.9124	23.9162
NaCl_0h	GbGAPDH	Rep2	23.6508	23.4424	23.6045
NaCl_0h	GbGAPDH	Rep3	23.317	23.7324	23.7725
NaCl_0h	GbALKBH9B	Rep1	27.9087	27.527	27.9049
NaCl_0h	GbALKBH9B	Rep2	27.5734	27.7355	27.7818
NaCl_0h	GbALKBH9B	Rep3	27.9251	27.4696	27.885
NaCl_0h	GbGAPDH	Rep1	23.5346	23.9124	23.9162
NaCl_0h	GbGAPDH	Rep2	23.6508	23.4424	23.6045
NaCl_0h	GbGAPDH	Rep3	23.317	23.7324	23.7725
NaCl_0h	GbALKBH10A	Rep1	25.9159	25.5343	25.9121
NaCl_0h	GbALKBH10A	Rep2	25.4892	25.6513	25.6976
NaCl_0h	GbALKBH10A	Rep3	25.784	25.3285	25.7439
NaCl_0h	GbGAPDH	Rep1	23.5346	23.9124	23.9162
NaCl_0h	GbGAPDH	Rep2	23.6508	23.4424	23.6045
NaCl_0h	GbGAPDH	Rep3	23.317	23.7324	23.7725
NaCl_0h	GbALKBH10B	Rep1	24.8245	24.4428	24.8206
NaCl_0h	GbALKBH10B	Rep2	24.4547	24.6168	24.6631
NaCl_0h	GbALKBH10B	Rep3	24.7309	24.2755	24.6908
NaCl_0h	GbGAPDH	Rep1	23.5346	23.9124	23.9162
NaCl_0h	GbGAPDH	Rep2	23.6508	23.4424	23.6045
NaCl_0h	GbGAPDH	Rep3	23.317	23.7324	23.7725
NaCl_6h	GbMTA1A	Rep1	27.3913	27.1836	27.2788
NaCl_6h	GbMTA1A	Rep2	27.0757	27.1864	27.2903
NaCl_6h	GbMTA1A	Rep3	26.9424	27.2444	27.0211
NaCl_6h	GbGAPDH	Rep1	22.7261	22.8385	22.6308
NaCl_6h	GbGAPDH	Rep2	22.7261	22.83	22.6153
NaCl_6h	GbGAPDH	Rep3	22.7594	22.536	22.4574
NaCl_6h	GbMTA1B	Rep1	25.4649	25.2572	25.3524
NaCl_6h	GbMTA1B	Rep2	24.888	24.9987	25.1026
NaCl_6h	GbMTA1B	Rep3	24.7221	25.0242	24.8008
NaCl_6h	GbGAPDH	Rep1	22.7261	22.8385	22.6308
NaCl_6h	GbGAPDH	Rep2	22.7261	22.83	22.6153
NaCl_6h	GbGAPDH	Rep3	22.7594	22.536	22.4574
NaCl_6h	GbMTA2	Rep1	25.2812	25.5554	25.2015
NaCl_6h	GbMTA2	Rep2	24.8216	25.2194	25.0301
NaCl_6h	GbMTA2	Rep3	24.9595	24.923	25.2197
NaCl_6h	GbGAPDH	Rep1	22.9184	22.9981	23.2723
NaCl_6h	GbGAPDH	Rep2	23.1345	22.9452	22.7368
NaCl_6h	GbGAPDH	Rep3	22.9164	23.2132	22.9529
NaCl_6h	GbMTB	Rep1	23.3078	23.582	23.2281
NaCl_6h	GbMTB	Rep2	22.7897	23.1875	22.9982
NaCl_6h	GbMTB	Rep3	22.9365	22.9	23.1968
NaCl_6h	GbGAPDH	Rep1	22.9184	22.9981	23.2723
NaCl_6h	GbGAPDH	Rep2	23.1345	22.9452	22.7368
NaCl_6h	GbGAPDH	Rep3	22.9164	23.2132	22.9529
NaCl_6h	GbMTC	Rep1	28.8743	28.6665	28.7618
NaCl_6h	GbMTC	Rep2	28.6368	28.7475	28.8514
NaCl_6h	GbMTC	Rep3	28.2535	28.5555	28.3322
NaCl_6h	GbGAPDH	Rep1	22.7261	22.8385	22.6308
NaCl_6h	GbGAPDH	Rep2	22.7261	22.83	22.6153
NaCl_6h	GbGAPDH	Rep3	22.7594	22.536	22.4574
NaCl_6h	GbFIP37	Rep1	24.3179	24.5921	24.2382
NaCl_6h	GbFIP37	Rep2	23.8312	24.2289	24.0396
NaCl_6h	GbFIP37	Rep3	23.9102	23.8737	24.1704
NaCl_6h	GbGAPDH	Rep1	22.9184	22.9981	23.2723
NaCl_6h	GbGAPDH	Rep2	23.1345	22.9452	22.7368
NaCl_6h	GbGAPDH	Rep3	22.9164	23.2132	22.9529
NaCl_6h	GbHAKAI	Rep1	27.0896	26.8818	26.9771
NaCl_6h	GbHAKAI	Rep2	26.7512	26.8619	26.9658
NaCl_6h	GbHAKAI	Rep3	26.5782	26.8802	26.6568
NaCl_6h	GbGAPDH	Rep1	22.7261	22.8385	22.6308
NaCl_6h	GbGAPDH	Rep2	22.7261	22.83	22.6153
NaCl_6h	GbGAPDH	Rep3	22.7594	22.536	22.4574
NaCl_6h	GbFIONA1	Rep1	25.1477	25.4219	25.068
NaCl_6h	GbFIONA1	Rep2	24.6412	25.0389	24.8496
NaCl_6h	GbFIONA1	Rep3	24.8454	24.8089	25.1056
NaCl_6h	GbGAPDH	Rep1	22.9184	22.9981	23.2723
NaCl_6h	GbGAPDH	Rep2	23.1345	22.9452	22.7368
NaCl_6h	GbGAPDH	Rep3	22.9164	23.2132	22.9529
NaCl_6h	GbALKBH1A	Rep1	25.1522	24.2496	24.4226
NaCl_6h	GbALKBH1A	Rep2	24.669	24.4289	24.797
NaCl_6h	GbALKBH1A	Rep3	24.4766	24.1697	23.9856
NaCl_6h	GbGAPDH	Rep1	22.7316	23.4612	22.5585
NaCl_6h	GbGAPDH	Rep2	22.6728	23.0409	22.9129
NaCl_6h	GbGAPDH	Rep3	22.3299	22.1458	22.6367
NaCl_6h	GbALKBH1B	Rep1	26.9552	26.0526	26.2257
NaCl_6h	GbALKBH1B	Rep2	26.4281	26.1879	26.5561
NaCl_6h	GbALKBH1B	Rep3	26.2204	25.9136	25.7295
NaCl_6h	GbGAPDH	Rep1	22.7316	23.4612	22.5585
NaCl_6h	GbGAPDH	Rep2	22.6728	23.0409	22.9129
NaCl_6h	GbGAPDH	Rep3	22.3299	22.1458	22.6367
NaCl_6h	GbALKBH2	Rep1	26.4981	25.5954	25.7685
NaCl_6h	GbALKBH2	Rep2	26.1916	25.9515	26.3196
NaCl_6h	GbALKBH2	Rep3	25.5983	25.2914	25.1074
NaCl_6h	GbGAPDH	Rep1	22.7316	23.4612	22.5585
NaCl_6h	GbGAPDH	Rep2	22.6728	23.0409	22.9129
NaCl_6h	GbGAPDH	Rep3	22.3299	22.1458	22.6367
NaCl_6h	GbALKBH6	Rep1	24.9082	24.0056	24.1786
NaCl_6h	GbALKBH6	Rep2	24.3289	24.0887	24.4569
NaCl_6h	GbALKBH6	Rep3	23.9769	23.6701	23.486
NaCl_6h	GbGAPDH	Rep1	22.7316	23.4612	22.5585
NaCl_6h	GbGAPDH	Rep2	22.6728	23.0409	22.9129
NaCl_6h	GbGAPDH	Rep3	22.3299	22.1458	22.6367
NaCl_6h	GbALKBH8	Rep1	28.7382	27.8356	28.0086
NaCl_6h	GbALKBH8	Rep2	28.0642	27.8241	28.1922
NaCl_6h	GbALKBH8	Rep3	27.6809	27.374	27.19
NaCl_6h	GbGAPDH	Rep1	22.7316	23.4612	22.5585
NaCl_6h	GbGAPDH	Rep2	22.6728	23.0409	22.9129
NaCl_6h	GbGAPDH	Rep3	22.3299	22.1458	22.6367
NaCl_6h	GbALKBH9A	Rep1	24.1775	23.2748	23.4479
NaCl_6h	GbALKBH9A	Rep2	23.5061	23.2659	23.6341
NaCl_6h	GbALKBH9A	Rep3	23.1485	22.8417	22.6576
NaCl_6h	GbGAPDH	Rep1	22.7316	23.4612	22.5585
NaCl_6h	GbGAPDH	Rep2	22.6728	23.0409	22.9129
NaCl_6h	GbGAPDH	Rep3	22.3299	22.1458	22.6367
NaCl_6h	GbALKBH9B	Rep1	25.032	24.1293	24.3024
NaCl_6h	GbALKBH9B	Rep2	24.5057	24.2656	24.6337
NaCl_6h	GbALKBH9B	Rep3	24.0718	23.7649	23.5809
NaCl_6h	GbGAPDH	Rep1	22.7316	23.4612	22.5585
NaCl_6h	GbGAPDH	Rep2	22.6728	23.0409	22.9129
NaCl_6h	GbGAPDH	Rep3	22.3299	22.1458	22.6367
NaCl_6h	GbALKBH10A	Rep1	27.2473	26.3447	26.5178
NaCl_6h	GbALKBH10A	Rep2	26.7841	26.544	26.9121
NaCl_6h	GbALKBH10A	Rep3	26.5671	26.2602	26.0761
NaCl_6h	GbGAPDH	Rep1	22.7316	23.4612	22.5585
NaCl_6h	GbGAPDH	Rep2	22.6728	23.0409	22.9129
NaCl_6h	GbGAPDH	Rep3	22.3299	22.1458	22.6367
NaCl_6h	GbALKBH10B	Rep1	26.4898	25.5871	25.7602
NaCl_6h	GbALKBH10B	Rep2	25.8529	25.6127	25.9809
NaCl_6h	GbALKBH10B	Rep3	25.4497	25.1428	24.9588
NaCl_6h	GbGAPDH	Rep1	22.7316	23.4612	22.5585
NaCl_6h	GbGAPDH	Rep2	22.6728	23.0409	22.9129
NaCl_6h	GbGAPDH	Rep3	22.3299	22.1458	22.6367
NaCl_12h	GbMTA1A	Rep1	27.4548	27.593	27.0952
NaCl_12h	GbMTA1A	Rep2	27.2375	27.1214	27.0406
NaCl_12h	GbMTA1A	Rep3	27.3731	27.0919	27.1267
NaCl_12h	GbGAPDH	Rep1	22.3629	22.7226	22.8608
NaCl_12h	GbGAPDH	Rep2	22.4815	22.4006	22.5976
NaCl_12h	GbGAPDH	Rep3	22.5025	22.5373	22.7837
NaCl_12h	GbMTA1B	Rep1	24.5632	24.7014	24.2035
NaCl_12h	GbMTA1B	Rep2	24.4331	24.317	24.2361
NaCl_12h	GbMTA1B	Rep3	24.3569	24.0757	24.1105
NaCl_12h	GbGAPDH	Rep1	22.3629	22.7226	22.8608
NaCl_12h	GbGAPDH	Rep2	22.4815	22.4006	22.5976
NaCl_12h	GbGAPDH	Rep3	22.5025	22.5373	22.7837
NaCl_12h	GbMTA2	Rep1	25.2435	25.4148	25.5404
NaCl_12h	GbMTA2	Rep2	24.8461	24.7916	24.7927
NaCl_12h	GbMTA2	Rep3	24.3199	24.4904	24.6265
NaCl_12h	GbGAPDH	Rep1	22.3187	22.0219	22.1931
NaCl_12h	GbGAPDH	Rep2	22.1155	22.1165	22.17
NaCl_12h	GbGAPDH	Rep3	21.8367	21.9728	21.6662
NaCl_12h	GbMTB	Rep1	23.4323	23.6036	23.7292
NaCl_12h	GbMTB	Rep2	23.3478	23.2934	23.2944
NaCl_12h	GbMTB	Rep3	22.8086	22.979	23.1152
NaCl_12h	GbGAPDH	Rep1	22.3187	22.0219	22.1931
NaCl_12h	GbGAPDH	Rep2	22.1155	22.1165	22.17
NaCl_12h	GbGAPDH	Rep3	21.8367	21.9728	21.6662
NaCl_12h	GbMTC	Rep1	28.107	28.2452	27.7473
NaCl_12h	GbMTC	Rep2	27.6434	27.5273	27.4464
NaCl_12h	GbMTC	Rep3	27.7972	27.516	27.5508
NaCl_12h	GbGAPDH	Rep1	22.3629	22.7226	22.8608
NaCl_12h	GbGAPDH	Rep2	22.4815	22.4006	22.5976
NaCl_12h	GbGAPDH	Rep3	22.5025	22.5373	22.7837
NaCl_12h	GbFIP37	Rep1	23.3204	23.4917	23.6173
NaCl_12h	GbFIP37	Rep2	23.0847	23.0303	23.0313
NaCl_12h	GbFIP37	Rep3	22.5814	22.7519	22.888
NaCl_12h	GbGAPDH	Rep1	22.3187	22.0219	22.1931
NaCl_12h	GbGAPDH	Rep2	22.1155	22.1165	22.17
NaCl_12h	GbGAPDH	Rep3	21.8367	21.9728	21.6662
NaCl_12h	GbHAKAI	Rep1	26.9365	27.0747	26.5768
NaCl_12h	GbHAKAI	Rep2	26.5022	26.3862	26.3053
NaCl_12h	GbHAKAI	Rep3	26.4203	26.1391	26.1739
NaCl_12h	GbGAPDH	Rep1	22.3629	22.7226	22.8608
NaCl_12h	GbGAPDH	Rep2	22.4815	22.4006	22.5976
NaCl_12h	GbGAPDH	Rep3	22.5025	22.5373	22.7837
NaCl_12h	GbFIONA1	Rep1	23.7293	23.9006	24.0262
NaCl_12h	GbFIONA1	Rep2	23.6114	23.5569	23.5579
NaCl_12h	GbFIONA1	Rep3	23.0863	23.2567	23.3929
NaCl_12h	GbGAPDH	Rep1	22.3187	22.0219	22.1931
NaCl_12h	GbGAPDH	Rep2	22.1155	22.1165	22.17
NaCl_12h	GbGAPDH	Rep3	21.8367	21.9728	21.6662
NaCl_12h	GbALKBH1A	Rep1	23.8863	23.9077	23.6019
NaCl_12h	GbALKBH1A	Rep2	23.9268	23.5857	23.7728
NaCl_12h	GbALKBH1A	Rep3	23.6169	23.4275	23.3505
NaCl_12h	GbGAPDH	Rep1	22.1237	22.4081	22.4296
NaCl_12h	GbGAPDH	Rep2	22.1667	22.3539	22.5078
NaCl_12h	GbGAPDH	Rep3	22.1967	22.1197	22.3861
NaCl_12h	GbALKBH1B	Rep1	25.5269	25.5483	25.2425
NaCl_12h	GbALKBH1B	Rep2	25.4797	25.1387	25.3258
NaCl_12h	GbALKBH1B	Rep3	25.0612	24.8718	24.7948
NaCl_12h	GbGAPDH	Rep1	22.1237	22.4081	22.4296
NaCl_12h	GbGAPDH	Rep2	22.1667	22.3539	22.5078
NaCl_12h	GbGAPDH	Rep3	22.1967	22.1197	22.3861
NaCl_12h	GbALKBH2	Rep1	24.9723	24.9937	24.6879
NaCl_12h	GbALKBH2	Rep2	24.8683	24.5272	24.7143
NaCl_12h	GbALKBH2	Rep3	24.8366	24.6472	24.5702
NaCl_12h	GbGAPDH	Rep1	22.1237	22.4081	22.4296
NaCl_12h	GbGAPDH	Rep2	22.1667	22.3539	22.5078
NaCl_12h	GbGAPDH	Rep3	22.1967	22.1197	22.3861
NaCl_12h	GbALKBH6	Rep1	22.8638	22.8852	22.5794
NaCl_12h	GbALKBH6	Rep2	22.8914	22.5503	22.7375
NaCl_12h	GbALKBH6	Rep3	22.5616	22.3722	22.2952
NaCl_12h	GbGAPDH	Rep1	22.1237	22.4081	22.4296
NaCl_12h	GbGAPDH	Rep2	22.1667	22.3539	22.5078
NaCl_12h	GbGAPDH	Rep3	22.1967	22.1197	22.3861
NaCl_12h	GbALKBH8	Rep1	26.8081	26.8295	26.5237
NaCl_12h	GbALKBH8	Rep2	26.7719	26.4308	26.618
NaCl_12h	GbALKBH8	Rep3	26.708	26.5186	26.4416
NaCl_12h	GbGAPDH	Rep1	22.1237	22.4081	22.4296
NaCl_12h	GbGAPDH	Rep2	22.1667	22.3539	22.5078
NaCl_12h	GbGAPDH	Rep3	22.1967	22.1197	22.3861
NaCl_12h	GbALKBH9A	Rep1	22.7027	22.7241	22.4183
NaCl_12h	GbALKBH9A	Rep2	22.7668	22.4257	22.6129
NaCl_12h	GbALKBH9A	Rep3	22.5012	22.3118	22.2348
NaCl_12h	GbGAPDH	Rep1	22.1237	22.4081	22.4296
NaCl_12h	GbGAPDH	Rep2	22.1667	22.3539	22.5078
NaCl_12h	GbGAPDH	Rep3	22.1967	22.1197	22.3861
NaCl_12h	GbALKBH9B	Rep1	24.1517	24.1731	23.8673
NaCl_12h	GbALKBH9B	Rep2	23.967	23.6259	23.813
NaCl_12h	GbALKBH9B	Rep3	23.7799	23.5905	23.5135
NaCl_12h	GbGAPDH	Rep1	22.1237	22.4081	22.4296
NaCl_12h	GbGAPDH	Rep2	22.1667	22.3539	22.5078
NaCl_12h	GbGAPDH	Rep3	22.1967	22.1197	22.3861
NaCl_12h	GbALKBH10A	Rep1	26.076	26.0974	25.7916
NaCl_12h	GbALKBH10A	Rep2	25.9341	25.593	25.7801
NaCl_12h	GbALKBH10A	Rep3	26.0526	25.8633	25.7863
NaCl_12h	GbGAPDH	Rep1	22.1237	22.4081	22.4296
NaCl_12h	GbGAPDH	Rep2	22.1667	22.3539	22.5078
NaCl_12h	GbGAPDH	Rep3	22.1967	22.1197	22.3861
NaCl_12h	GbALKBH10B	Rep1	25.4619	25.4834	25.1776
NaCl_12h	GbALKBH10B	Rep2	25.3364	24.9953	25.1824
NaCl_12h	GbALKBH10B	Rep3	25.0593	24.8699	24.7929
NaCl_12h	GbGAPDH	Rep1	22.1237	22.4081	22.4296
NaCl_12h	GbGAPDH	Rep2	22.1667	22.3539	22.5078
NaCl_12h	GbGAPDH	Rep3	22.1967	22.1197	22.3861
NaCl_24h	GbMTA1A	Rep1	28.8035	28.8927	28.7057
NaCl_24h	GbMTA1A	Rep2	28.454	28.4402	28.4575
NaCl_24h	GbMTA1A	Rep3	28.2923	28.4125	28.4744
NaCl_24h	GbGAPDH	Rep1	23.782	23.969	23.8798
NaCl_24h	GbGAPDH	Rep2	23.7973	23.8146	23.8111
NaCl_24h	GbGAPDH	Rep3	23.782	23.8439	23.6618
NaCl_24h	GbMTA1B	Rep1	26.0131	26.1023	25.9152
NaCl_24h	GbMTA1B	Rep2	25.6307	25.6168	25.6342
NaCl_24h	GbMTA1B	Rep3	25.4166	25.5368	25.5987
NaCl_24h	GbGAPDH	Rep1	23.782	23.969	23.8798
NaCl_24h	GbGAPDH	Rep2	23.7973	23.8146	23.8111
NaCl_24h	GbGAPDH	Rep3	23.782	23.8439	23.6618
NaCl_24h	GbMTA2	Rep1	25.4138	25.341	24.9839
NaCl_24h	GbMTA2	Rep2	24.8639	24.6089	24.6524
NaCl_24h	GbMTA2	Rep3	24.7905	24.6593	24.6567
NaCl_24h	GbGAPDH	Rep1	22.126	22.5559	22.4831
NaCl_24h	GbGAPDH	Rep2	22.1364	22.1799	22.3915
NaCl_24h	GbGAPDH	Rep3	22.2673	22.2648	22.3986
NaCl_24h	GbMTB	Rep1	23.8857	23.8129	23.4558
NaCl_24h	GbMTB	Rep2	23.5234	23.2684	23.3119
NaCl_24h	GbMTB	Rep3	23.5948	23.4636	23.4611
NaCl_24h	GbGAPDH	Rep1	22.126	22.5559	22.4831
NaCl_24h	GbGAPDH	Rep2	22.1364	22.1799	22.3915
NaCl_24h	GbGAPDH	Rep3	22.2673	22.2648	22.3986
NaCl_24h	GbMTC	Rep1	28.3508	28.44	28.253
NaCl_24h	GbMTC	Rep2	28.1604	28.1465	28.1639
NaCl_24h	GbMTC	Rep3	27.656	27.7762	27.8381
NaCl_24h	GbGAPDH	Rep1	23.782	23.969	23.8798
NaCl_24h	GbGAPDH	Rep2	23.7973	23.8146	23.8111
NaCl_24h	GbGAPDH	Rep3	23.782	23.8439	23.6618
NaCl_24h	GbFIP37	Rep1	23.7808	23.708	23.3509
NaCl_24h	GbFIP37	Rep2	23.1729	22.9179	22.9614
NaCl_24h	GbFIP37	Rep3	23.3865	23.2553	23.2527
NaCl_24h	GbGAPDH	Rep1	22.126	22.5559	22.4831
NaCl_24h	GbGAPDH	Rep2	22.1364	22.1799	22.3915
NaCl_24h	GbGAPDH	Rep3	22.2673	22.2648	22.3986
NaCl_24h	GbHAKAI	Rep1	27.0212	27.1104	26.9233
NaCl_24h	GbHAKAI	Rep2	26.8838	26.87	26.8873
NaCl_24h	GbHAKAI	Rep3	26.521	26.6411	26.7031
NaCl_24h	GbGAPDH	Rep1	23.782	23.969	23.8798
NaCl_24h	GbGAPDH	Rep2	23.7973	23.8146	23.8111
NaCl_24h	GbGAPDH	Rep3	23.782	23.8439	23.6618
NaCl_24h	GbFIONA1	Rep1	24.0745	24.0017	23.6447
NaCl_24h	GbFIONA1	Rep2	23.8653	23.6103	23.6538
NaCl_24h	GbFIONA1	Rep3	23.7664	23.6352	23.6326
NaCl_24h	GbGAPDH	Rep1	22.126	22.5559	22.4831
NaCl_24h	GbGAPDH	Rep2	22.1364	22.1799	22.3915
NaCl_24h	GbGAPDH	Rep3	22.2673	22.2648	22.3986
NaCl_24h	GbALKBH1A	Rep1	23.7757	23.6308	23.6789
NaCl_24h	GbALKBH1A	Rep2	23.88	23.5943	23.699
NaCl_24h	GbALKBH1A	Rep3	23.6468	23.3769	23.3646
NaCl_24h	GbGAPDH	Rep1	22.7687	22.8655	22.7205
NaCl_24h	GbGAPDH	Rep2	22.6203	22.725	22.906
NaCl_24h	GbGAPDH	Rep3	22.6017	22.5894	22.8716
NaCl_24h	GbALKBH1B	Rep1	26.0721	25.9271	25.9753
NaCl_24h	GbALKBH1B	Rep2	26.2521	25.9664	26.071
NaCl_24h	GbALKBH1B	Rep3	26.1307	25.8608	25.8485
NaCl_24h	GbGAPDH	Rep1	22.7687	22.8655	22.7205
NaCl_24h	GbGAPDH	Rep2	22.6203	22.725	22.906
NaCl_24h	GbGAPDH	Rep3	22.6017	22.5894	22.8716
NaCl_24h	GbALKBH2	Rep1	24.803	24.658	24.7062
NaCl_24h	GbALKBH2	Rep2	24.7887	24.503	24.6077
NaCl_24h	GbALKBH2	Rep3	24.8231	24.5532	24.5409
NaCl_24h	GbGAPDH	Rep1	22.7687	22.8655	22.7205
NaCl_24h	GbGAPDH	Rep2	22.6203	22.725	22.906
NaCl_24h	GbGAPDH	Rep3	22.6017	22.5894	22.8716
NaCl_24h	GbALKBH6	Rep1	21.7191	21.5741	21.6223
NaCl_24h	GbALKBH6	Rep2	21.874	21.5883	21.6929
NaCl_24h	GbALKBH6	Rep3	21.5466	21.2767	21.2644
NaCl_24h	GbGAPDH	Rep1	22.7687	22.8655	22.7205
NaCl_24h	GbGAPDH	Rep2	22.6203	22.725	22.906
NaCl_24h	GbGAPDH	Rep3	22.6017	22.5894	22.8716
NaCl_24h	GbALKBH8	Rep1	27.6323	27.4873	27.5355
NaCl_24h	GbALKBH8	Rep2	27.7418	27.4561	27.5608
NaCl_24h	GbALKBH8	Rep3	27.5035	27.2336	27.2213
NaCl_24h	GbGAPDH	Rep1	22.7687	22.8655	22.7205
NaCl_24h	GbGAPDH	Rep2	22.6203	22.725	22.906
NaCl_24h	GbGAPDH	Rep3	22.6017	22.5894	22.8716
NaCl_24h	GbALKBH9A	Rep1	22.5797	22.4347	22.4829
NaCl_24h	GbALKBH9A	Rep2	22.7388	22.4531	22.5577
NaCl_24h	GbALKBH9A	Rep3	22.4563	22.1864	22.1741
NaCl_24h	GbGAPDH	Rep1	22.7687	22.8655	22.7205
NaCl_24h	GbGAPDH	Rep2	22.6203	22.725	22.906
NaCl_24h	GbGAPDH	Rep3	22.6017	22.5894	22.8716
NaCl_24h	GbALKBH9B	Rep1	25.9434	25.7984	25.8466
NaCl_24h	GbALKBH9B	Rep2	25.9627	25.677	25.7816
NaCl_24h	GbALKBH9B	Rep3	25.6291	25.3591	25.3468
NaCl_24h	GbGAPDH	Rep1	22.7687	22.8655	22.7205
NaCl_24h	GbGAPDH	Rep2	22.6203	22.725	22.906
NaCl_24h	GbGAPDH	Rep3	22.6017	22.5894	22.8716
NaCl_24h	GbALKBH10A	Rep1	25.5546	25.4096	25.4578
NaCl_24h	GbALKBH10A	Rep2	25.6734	25.3876	25.4923
NaCl_24h	GbALKBH10A	Rep3	25.5035	25.2336	25.2213
NaCl_24h	GbGAPDH	Rep1	22.7687	22.8655	22.7205
NaCl_24h	GbGAPDH	Rep2	22.6203	22.725	22.906
NaCl_24h	GbGAPDH	Rep3	22.6017	22.5894	22.8716
NaCl_24h	GbALKBH10B	Rep1	26.6916	26.5466	26.5948
NaCl_24h	GbALKBH10B	Rep2	26.8551	26.5694	26.674
NaCl_24h	GbALKBH10B	Rep3	26.609	26.3391	26.3268
NaCl_24h	GbGAPDH	Rep1	22.7687	22.8655	22.7205
NaCl_24h	GbGAPDH	Rep2	22.6203	22.725	22.906
NaCl_24h	GbGAPDH	Rep3	22.6017	22.5894	22.8716
NaCl_48h	GbMTA1A	Rep1	28.5419	28.8347	28.7474
NaCl_48h	GbMTA1A	Rep2	28.5935	28.2566	28.3342
NaCl_48h	GbMTA1A	Rep3	28.2282	27.9189	28.0242
NaCl_48h	GbGAPDH	Rep1	23.6392	23.4336	23.7264
NaCl_48h	GbGAPDH	Rep2	23.3156	23.3931	23.6524
NaCl_48h	GbGAPDH	Rep3	23.3541	23.4594	23.6634
NaCl_48h	GbMTA1B	Rep1	25.5571	25.85	25.7627
NaCl_48h	GbMTA1B	Rep2	25.4669	25.13	25.2076
NaCl_48h	GbMTA1B	Rep3	25.4258	25.1165	25.2218
NaCl_48h	GbGAPDH	Rep1	23.6392	23.4336	23.7264
NaCl_48h	GbGAPDH	Rep2	23.3156	23.3931	23.6524
NaCl_48h	GbGAPDH	Rep3	23.3541	23.4594	23.6634
NaCl_48h	GbMTA2	Rep1	26.0921	26.2449	26.0212
NaCl_48h	GbMTA2	Rep2	26.4697	26.4735	26.2573
NaCl_48h	GbMTA2	Rep3	26.3101	25.7462	26.1103
NaCl_48h	GbGAPDH	Rep1	22.6656	22.7366	22.8893
NaCl_48h	GbGAPDH	Rep2	23.2637	23.0475	23.2598
NaCl_48h	GbGAPDH	Rep3	22.6945	23.0586	23.2584
NaCl_48h	GbMTB	Rep1	24.0623	24.215	23.9913
NaCl_48h	GbMTB	Rep2	24.5089	24.5127	24.2965
NaCl_48h	GbMTB	Rep3	24.3358	23.7719	24.136
NaCl_48h	GbGAPDH	Rep1	22.6656	22.7366	22.8893
NaCl_48h	GbGAPDH	Rep2	23.2637	23.0475	23.2598
NaCl_48h	GbGAPDH	Rep3	22.6945	23.0586	23.2584
NaCl_48h	GbMTC	Rep1	28.7877	29.0805	28.9933
NaCl_48h	GbMTC	Rep2	28.8396	28.5027	28.5803
NaCl_48h	GbMTC	Rep3	28.8311	28.5218	28.6271
NaCl_48h	GbGAPDH	Rep1	23.6392	23.4336	23.7264
NaCl_48h	GbGAPDH	Rep2	23.3156	23.3931	23.6524
NaCl_48h	GbGAPDH	Rep3	23.3541	23.4594	23.6634
NaCl_48h	GbFIP37	Rep1	25.7233	25.876	25.6523
NaCl_48h	GbFIP37	Rep2	25.8878	25.8916	25.6754
NaCl_48h	GbFIP37	Rep3	25.978	25.4141	25.7782
NaCl_48h	GbGAPDH	Rep1	22.6656	22.7366	22.8893
NaCl_48h	GbGAPDH	Rep2	23.2637	23.0475	23.2598
NaCl_48h	GbGAPDH	Rep3	22.6945	23.0586	23.2584
NaCl_48h	GbHAKAI	Rep1	27.6732	27.966	27.8787
NaCl_48h	GbHAKAI	Rep2	27.711	27.3742	27.4517
NaCl_48h	GbHAKAI	Rep3	27.7404	27.4311	27.5364
NaCl_48h	GbGAPDH	Rep1	23.6392	23.4336	23.7264
NaCl_48h	GbGAPDH	Rep2	23.3156	23.3931	23.6524
NaCl_48h	GbGAPDH	Rep3	23.3541	23.4594	23.6634
NaCl_48h	GbFIONA1	Rep1	25.7628	25.9156	25.6919
NaCl_48h	GbFIONA1	Rep2	25.9792	25.983	25.7668
NaCl_48h	GbFIONA1	Rep3	26.0194	25.4555	25.8196
NaCl_48h	GbGAPDH	Rep1	22.6656	22.7366	22.8893
NaCl_48h	GbGAPDH	Rep2	23.2637	23.0475	23.2598
NaCl_48h	GbGAPDH	Rep3	22.6945	23.0586	23.2584
NaCl_48h	GbALKBH1A	Rep1	24.8842	24.6054	24.7829
NaCl_48h	GbALKBH1A	Rep2	24.7477	24.4846	24.6765
NaCl_48h	GbALKBH1A	Rep3	24.5939	24.346	24.4929
NaCl_48h	GbGAPDH	Rep1	22.8259	22.9272	22.6484
NaCl_48h	GbGAPDH	Rep2	22.5822	22.7741	22.8453
NaCl_48h	GbGAPDH	Rep3	22.5465	22.6935	22.7945
NaCl_48h	GbALKBH1B	Rep1	26.8721	26.5933	26.7708
NaCl_48h	GbALKBH1B	Rep2	26.7272	26.4641	26.656
NaCl_48h	GbALKBH1B	Rep3	26.5964	26.3484	26.4954
NaCl_48h	GbGAPDH	Rep1	22.8259	22.9272	22.6484
NaCl_48h	GbGAPDH	Rep2	22.5822	22.7741	22.8453
NaCl_48h	GbGAPDH	Rep3	22.5465	22.6935	22.7945
NaCl_48h	GbALKBH2	Rep1	25.9585	25.6796	25.8571
NaCl_48h	GbALKBH2	Rep2	25.8574	25.5943	25.7862
NaCl_48h	GbALKBH2	Rep3	25.6222	25.3742	25.5212
NaCl_48h	GbGAPDH	Rep1	22.8259	22.9272	22.6484
NaCl_48h	GbGAPDH	Rep2	22.5822	22.7741	22.8453
NaCl_48h	GbGAPDH	Rep3	22.5465	22.6935	22.7945
NaCl_48h	GbALKBH6	Rep1	22.7095	22.4306	22.6081
NaCl_48h	GbALKBH6	Rep2	22.4995	22.2364	22.4283
NaCl_48h	GbALKBH6	Rep3	22.3645	22.1165	22.2635
NaCl_48h	GbGAPDH	Rep1	22.8259	22.9272	22.6484
NaCl_48h	GbGAPDH	Rep2	22.5822	22.7741	22.8453
NaCl_48h	GbGAPDH	Rep3	22.5465	22.6935	22.7945
NaCl_48h	GbALKBH8	Rep1	28.1908	27.9119	28.0895
NaCl_48h	GbALKBH8	Rep2	27.9245	27.6614	27.8533
NaCl_48h	GbALKBH8	Rep3	27.8959	27.648	27.7949
NaCl_48h	GbGAPDH	Rep1	22.8259	22.9272	22.6484
NaCl_48h	GbGAPDH	Rep2	22.5822	22.7741	22.8453
NaCl_48h	GbGAPDH	Rep3	22.5465	22.6935	22.7945
NaCl_48h	GbALKBH9A	Rep1	21.7465	21.4677	21.6452
NaCl_48h	GbALKBH9A	Rep2	21.6646	21.4015	21.5934
NaCl_48h	GbALKBH9A	Rep3	21.4545	21.2065	21.3535
NaCl_48h	GbGAPDH	Rep1	22.8259	22.9272	22.6484
NaCl_48h	GbGAPDH	Rep2	22.5822	22.7741	22.8453
NaCl_48h	GbGAPDH	Rep3	22.5465	22.6935	22.7945
NaCl_48h	GbALKBH9B	Rep1	26.7891	26.5103	26.6878
NaCl_48h	GbALKBH9B	Rep2	26.5864	26.3233	26.5152
NaCl_48h	GbALKBH9B	Rep3	26.5397	26.2917	26.4387
NaCl_48h	GbGAPDH	Rep1	22.8259	22.9272	22.6484
NaCl_48h	GbGAPDH	Rep2	22.5822	22.7741	22.8453
NaCl_48h	GbGAPDH	Rep3	22.5465	22.6935	22.7945
NaCl_48h	GbALKBH10A	Rep1	27.9614	27.6825	27.8601
NaCl_48h	GbALKBH10A	Rep2	27.6393	27.3762	27.5681
NaCl_48h	GbALKBH10A	Rep3	27.576	27.328	27.4749
NaCl_48h	GbGAPDH	Rep1	22.8259	22.9272	22.6484
NaCl_48h	GbGAPDH	Rep2	22.5822	22.7741	22.8453
NaCl_48h	GbGAPDH	Rep3	22.5465	22.6935	22.7945
NaCl_48h	GbALKBH10B	Rep1	27.2493	26.9705	27.148
NaCl_48h	GbALKBH10B	Rep2	27.1391	26.876	27.0679
NaCl_48h	GbALKBH10B	Rep3	26.759	26.511	26.658
NaCl_48h	GbGAPDH	Rep1	22.8259	22.9272	22.6484
NaCl_48h	GbGAPDH	Rep2	22.5822	22.7741	22.8453
NaCl_48h	GbGAPDH	Rep3	22.5465	22.6935	22.7945

## Sheet: Table S7
Table S7. Expression stability of the reference gene GAPDH across different tissues and stress treatments in G. biloba.
Treatment	Mean Ct	SD	Min Ct	Max Ct	Range	Stability
Root	22.03	0.27	21.55	22.71	1.16	Stable
Stem	22.03	0.26	21.58	22.54	0.96	Stable
Leaves	22.21	0.32	21.51	22.88	1.37	Stable
ABA	22.62	0.35	22.23	23.26	1.03	Stable
MeJA	22.02	0.3	21.05	22.93	1.88	Stable
NaCl	22.61	0.35	22.15	23.73	1.58	Stable

## Sheet: Table S8
Table S8. Homologous gene pairs
Chromosome of G. biloba	Gene ID		Chromosome of G. biloba	Gene ID
Chr2	evm.model.chr2.1765	==	Chr7	evm.model.chr7.1648
Chromosome of G. biloba	Gene ID		Chromosome of P. tabuliformis	Gene ID
Chr7	evm.model.chr7.897	==	Chr1	Pt1G45850.1.t
Chr9	evm.model.chr9.116	==	Chr12	PtQG00990.6.t
Chr2	evm.model.chr2.1924	==	Chr7	Pt7G53070.1.t
Chr11	evm.model.chr11.543	==	Chr5	Pt5G11410.1.t
Chr9	evm.model.chr9.2039	==	Chr9	Pt9G57360.1.t
Chr2	evm.model.chr2.1321	==	Chr7	Pt7G29350.1.t
Chr8	evm.model.chr8.906	==	Chr7	Pt7G29350.1.t

## Sheet: Table S9
Table S9. Detailed information of cis-elements in putative promoter sequences.
Gene name	Motif	Sequence	Position	Length	Direction	Description
GbMTA1A	TC-rich repeats	GTTTTCTTAC	1532	9	-	cis-acting element involved in defense and stress responsiveness
GbMTA1A	LTR	CCGAAA	1546	6	-	cis-acting element involved in low-temperature responsiveness
GbMTA1A	TCA-element	CCATCTTTTT	646	9	-	cis-acting element involved in salicylic acid responsiveness
GbMTA1A	ARE	AAACCA	1493	6	-	cis-acting regulatory element essential for the anaerobic induction
GbMTA1A	CGTCA-motif	CGTCA	948	5	+	cis-acting regulatory element involved in the MeJA-responsiveness
GbMTA1A	CGTCA-motif	CGTCA	1167	5	-	cis-acting regulatory element involved in the MeJA-responsiveness
GbMTA1A	CGTCA-motif	CGTCA	1410	5	+	cis-acting regulatory element involved in the MeJA-responsiveness
GbMTA1A	TGACG-motif	TGACG	948	5	-	cis-acting regulatory element involved in the MeJA-responsiveness
GbMTA1A	TGACG-motif	TGACG	1167	5	+	cis-acting regulatory element involved in the MeJA-responsiveness
GbMTA1A	TGACG-motif	TGACG	1410	5	-	cis-acting regulatory element involved in the MeJA-responsiveness
GbMTA1A	O2-site	GATGACATGG	499	9	+	cis-acting regulatory element involved in zein metabolism regulation
GbMTA1A	O2-site	GATGA(C/T)(A/G)TG(A/G)	620	8	+	cis-acting regulatory element involved in zein metabolism regulation
GbMTA1A	CAT-box	GCCACT	1630	6	+	cis-acting regulatory element related to meristem expression
GbMTA1A	3-AF1 binding site	TAAGAGAGGAA	406	10	+	light responsive element
GbMTA1A	GT1-motif	GGTTAAT	978	7	+	light responsive element
GbMTA1A	MRE	AACCTAA	975	7	-	MYB binding site involved in light responsiveness
GbMTA1A	MRE	AACCTAA	1503	7	-	MYB binding site involved in light responsiveness
GbMTA1A	Box 4	ATTAAT	1037	6	-	part of a conserved DNA module involved in light responsiveness
GbMTA1A	Box 4	ATTAAT	1244	6	-	part of a conserved DNA module involved in light responsiveness
GbMTA1A	GATA-motif	AAGATAAGATT	251	10	+	part of a light responsive element
GbMTA1A	GATA-motif	GATAGGA	305	7	+	part of a light responsive element
GbMTA1A	GATA-motif	GATAGGA	409	7	+	part of a light responsive element
GbMTA1A	GATA-motif	GATAGGA	516	7	+	part of a light responsive element
GbMTA1A	TCCC-motif	TCTCCCT	763	7	+	part of a light responsive element
GbMTA1A	GATT-motif	CTCCTGATTAGC	1707	11	+	part of a light responsive element
GbMTA1A	I-box	TGATAATGT	45	9	-	part of a light responsive element
GbMTA1A	TCT-motif	TCTTAC	249	6	-	part of a light responsive element
GbMTA1A	TCT-motif	TCTTAC	266	6	-	part of a light responsive element
GbMTA1A	TCT-motif	TCTTAC	294	6	-	part of a light responsive element
GbMTA1A	TCT-motif	TCTTAC	405	6	-	part of a light responsive element
GbMTA1B	LTR	CCGAAA	1661	6	-	cis-acting element involved in low-temperature responsiveness
GbMTA1B	LTR	CCGAAA	1757	6	-	cis-acting element involved in low-temperature responsiveness
GbMTA1B	ABRE	ACGTG	1043	5	-	cis-acting element involved in the abscisic acid responsiveness
GbMTA1B	ABRE	ACGTG	1264	5	+	cis-acting element involved in the abscisic acid responsiveness
GbMTA1B	ARE	AAACCA	172	6	-	cis-acting regulatory element essential for the anaerobic induction
GbMTA1B	ARE	AAACCA	990	6	+	cis-acting regulatory element essential for the anaerobic induction
GbMTA1B	ARE	AAACCA	1000	6	-	cis-acting regulatory element essential for the anaerobic induction
GbMTA1B	ARE	AAACCA	1467	6	-	cis-acting regulatory element essential for the anaerobic induction
GbMTA1B	AuxRR-core	GGTCCAT	182	7	+	cis-acting regulatory element involved in auxin responsiveness
GbMTA1B	AuxRR-core	GGTCCAT	195	7	-	cis-acting regulatory element involved in auxin responsiveness
GbMTA1B	G-box	TACGTG	1263	6	+	cis-acting regulatory element involved in light responsiveness
GbMTA1B	G-box	CACGAC	1509	6	-	cis-acting regulatory element involved in light responsiveness
GbMTA1B	G-box	CACGTT	1043	6	+	cis-acting regulatory element involved in light responsiveness
GbMTA1B	CGTCA-motif	CGTCA	1169	5	+	cis-acting regulatory element involved in the MeJA-responsiveness
GbMTA1B	TGACG-motif	TGACG	1169	5	-	cis-acting regulatory element involved in the MeJA-responsiveness
GbMTA1B	O2-site	GATGATGTGG	150	9	+	cis-acting regulatory element involved in zein metabolism regulation
GbMTA1B	CAT-box	GCCACT	701	6	-	cis-acting regulatory element related to meristem expression
GbMTA1B	CAT-box	GCCACT	738	6	+	cis-acting regulatory element related to meristem expression
GbMTA1B	GC-motif	CCCCCG	1987	6	-	enhancer-like element involved in anoxic specific inducibility
GbMTA1B	Sp1	GGGCGG	715	6	-	light responsive element
GbMTA1B	Sp1	GGGCGG	853	6	+	light responsive element
GbMTA1B	Sp1	GGGCGG	1189	6	+	light responsive element
GbMTA1B	Box 4	ATTAAT	54	6	+	part of a conserved DNA module involved in light responsiveness
GbMTA1B	Box 4	ATTAAT	463	6	+	part of a conserved DNA module involved in light responsiveness
GbMTA1B	Box 4	ATTAAT	467	6	+	part of a conserved DNA module involved in light responsiveness
GbMTA1B	ATCT-motif	AATCTAATCC	1570	9	-	part of a conserved DNA module involved in light responsiveness
GbMTA1B	GA-motif	ATAGATAA	603	8	-	part of a light responsive element
GbMTA1B	TCT-motif	TCTTAC	1897	6	+	part of a light responsive element
GbMTA1B	TCCC-motif	TCTCCCT	811	7	-	part of a light responsive element
GbMTA2	TC-rich repeats	ATTCTCTAAC	677	9	+	cis-acting element involved in defense and stress responsiveness
GbMTA2	TATC-box	TATCCCA	960	7	-	cis-acting element involved in gibberellin-responsiveness
GbMTA2	ARE	AAACCA	925	6	+	cis-acting regulatory element essential for the anaerobic induction
GbMTA2	ARE	AAACCA	1427	6	+	cis-acting regulatory element essential for the anaerobic induction
GbMTA2	ARE	AAACCA	1749	6	-	cis-acting regulatory element essential for the anaerobic induction
GbMTA2	P-box	CCTTTTG	204	7	+	gibberellin-responsive element
GbMTA2	GARE-motif	TCTGTTG	1503	7	+	gibberellin-responsive element
GbMTA2	Box 4	ATTAAT	363	6	+	part of a conserved DNA module involved in light responsiveness
GbMTA2	Box 4	ATTAAT	718	6	+	part of a conserved DNA module involved in light responsiveness
GbMTA2	Box 4	ATTAAT	1021	6	-	part of a conserved DNA module involved in light responsiveness
GbMTA2	Box 4	ATTAAT	1058	6	-	part of a conserved DNA module involved in light responsiveness
GbMTA2	Box 4	ATTAAT	1894	6	-	part of a conserved DNA module involved in light responsiveness
GbMTA2	Box 4	ATTAAT	1972	6	-	part of a conserved DNA module involved in light responsiveness
GbMTA2	chs-CMA1a	TTACTTAA	664	8	-	part of a light responsive element
GbMTA2	I-box	AAGATAAGGCT	96	10	-	part of a light responsive element
GbMTA2	I-box	AAGATAAGGCT	1140	10	-	part of a light responsive element
GbMTA2	TCT-motif	TCTTAC	640	6	+	part of a light responsive element
GbMTA2	TCT-motif	TCTTAC	1129	6	+	part of a light responsive element
GbMTA2	TCT-motif	TCTTAC	1944	6	+	part of a light responsive element
GbMTB	TCA-element	CCATCTTTTT	708	9	-	cis-acting element involved in salicylic acid responsiveness
GbMTB	ABRE	CACGTG	322	6	+	cis-acting element involved in the abscisic acid responsiveness
GbMTB	ABRE	ACGTG	323	5	+	cis-acting element involved in the abscisic acid responsiveness
GbMTB	ARE	AAACCA	7	6	-	cis-acting regulatory element essential for the anaerobic induction
GbMTB	ARE	AAACCA	282	6	+	cis-acting regulatory element essential for the anaerobic induction
GbMTB	ARE	AAACCA	1111	6	-	cis-acting regulatory element essential for the anaerobic induction
GbMTB	ARE	AAACCA	1498	6	+	cis-acting regulatory element essential for the anaerobic induction
GbMTB	G-box	CACGTG	322	6	+	cis-acting regulatory element involved in light responsiveness
GbMTB	G-box	TCCACATGGCA	235	10	+	cis-acting regulatory element involved in light responsiveness
GbMTB	G-box	CACGTG	322	6	+	cis-acting regulatory element involved in light responsiveness
GbMTB	CGTCA-motif	CGTCA	787	5	-	cis-acting regulatory element involved in the MeJA-responsiveness
GbMTB	CGTCA-motif	CGTCA	898	5	-	cis-acting regulatory element involved in the MeJA-responsiveness
GbMTB	TGACG-motif	TGACG	787	5	+	cis-acting regulatory element involved in the MeJA-responsiveness
GbMTB	TGACG-motif	TGACG	898	5	+	cis-acting regulatory element involved in the MeJA-responsiveness
GbMTB	HD-Zip 1	CAAT(A/T)ATTG	777	8	+	element involved in differentiation of the palisade mesophyll cells
GbMTB	GC-motif	CCCCCG	1289	6	+	enhancer-like element involved in anoxic specific inducibility
GbMTB	GT1-motif	GGTTAA	1546	6	+	light responsive element
GbMTB	Sp1	GGGCGG	1345	6	-	light responsive element
GbMTB	MBS	CAACTG	430	6	-	MYB binding site involved in drought-inducibility
GbMTB	MBS	CAACTG	1848	6	-	MYB binding site involved in drought-inducibility
GbMTB	Box 4	ATTAAT	1953	6	-	part of a conserved DNA module involved in light responsiveness
GbMTB	ATC-motif	AGTAATCT	1990	8	+	part of a conserved DNA module involved in light responsiveness
GbMTB	LAMP-element	CCTTATCCA	738	9	-	part of a light responsive element
GbMTB	I-box	gGATAAGGTG	739	9	+	part of a light responsive element
GbMTB	GATA-motif	GATAGGA	165	7	+	part of a light responsive element
GbMTB	chs-CMA1a	TTACTTAA	1548	8	-	part of a light responsive element
GbMTC	TGA-element	AACGAC	214	6	+	auxin-responsive element
GbMTC	TGA-element	AACGAC	274	6	+	auxin-responsive element
GbMTC	LTR	CCGAAA	137	6	-	cis-acting element involved in low-temperature responsiveness
GbMTC	ABRE	CGTACGTGCA	386	9	-	cis-acting element involved in the abscisic acid responsiveness
GbMTC	ABRE	ACGTG	388	5	-	cis-acting element involved in the abscisic acid responsiveness
GbMTC	ARE	AAACCA	79	6	-	cis-acting regulatory element essential for the anaerobic induction
GbMTC	ARE	AAACCA	1198	6	-	cis-acting regulatory element essential for the anaerobic induction
GbMTC	ARE	AAACCA	1250	6	-	cis-acting regulatory element essential for the anaerobic induction
GbMTC	G-box	TACGTG	388	6	-	cis-acting regulatory element involved in light responsiveness
GbMTC	RY-element	CATGCATG	1133	8	-	cis-acting regulatory element involved in seed-specific regulation
GbMTC	CAT-box	GCCACT	1530	6	+	cis-acting regulatory element related to meristem expression
GbMTC	CAT-box	GCCACT	1596	6	+	cis-acting regulatory element related to meristem expression
GbMTC	P-box	CCTTTTG	804	7	-	gibberellin-responsive element
GbMTC	GT1-motif	GGTTAA	1239	6	-	light responsive element
GbMTC	3-AF1 binding site	TAAGAGAGGAA	83	10	-	light responsive element
GbMTC	MBS	CAACTG	1039	6	+	MYB binding site involved in drought-inducibility
GbMTC	MRE	AACCTAA	1546	7	+	MYB binding site involved in light responsiveness
GbMTC	LAMP-element	CTTTATCA	1098	8	-	part of a light responsive element
GbMTC	TCT-motif	TCTTAC	970	6	+	part of a light responsive element
GbMTC	TCT-motif	TCTTAC	1491	6	+	part of a light responsive element
GbMTC	GA-motif	ATAGATAA	91	8	-	part of a light responsive element
GbFIP37	TGA-element	AACGAC	1677	6	-	auxin-responsive element
GbFIP37	TATC-box	TATCCCA	146	7	-	cis-acting element involved in gibberellin-responsiveness
GbFIP37	circadian	CAAAGATATC	924	9	+	cis-acting regulatory element involved in circadian control
GbFIP37	circadian	CAAAGATATC	975	9	-	cis-acting regulatory element involved in circadian control
GbFIP37	circadian	CAAAGATATC	1266	9	+	cis-acting regulatory element involved in circadian control
GbFIP37	O2-site	GATGATGTGG	68	9	-	cis-acting regulatory element involved in zein metabolism regulation
GbFIP37	CAT-box	GCCACT	261	6	-	cis-acting regulatory element related to meristem expression
GbFIP37	HD-Zip 1	CAAT(A/T)ATTG	1650	8	-	element involved in differentiation of the palisade mesophyll cells
GbFIP37	GT1-motif	GGTTAA	1601	6	-	light responsive element
GbFIP37	MRE	AACCTAA	600	7	-	MYB binding site involved in light responsiveness
GbFIP37	Box 4	ATTAAT	442	6	+	part of a conserved DNA module involved in light responsiveness
GbFIP37	Box 4	ATTAAT	466	6	+	part of a conserved DNA module involved in light responsiveness
GbFIP37	Box 4	ATTAAT	1536	6	-	part of a conserved DNA module involved in light responsiveness
GbFIP37	ATCT-motif	AATCTAATCC	2	9	-	part of a conserved DNA module involved in light responsiveness
GbFIP37	ATC-motif	AGTAATCT	1130	8	+	part of a conserved DNA module involved in light responsiveness
GbFIP37	LAMP-element	CTTTATCA	80	8	+	part of a light responsive element
GbFIP37	GA-motif	ATAGATAA	1525	8	-	part of a light responsive element
GbFIP37	I-box	gGATAAGGTG	512	9	-	part of a light responsive element
GbFIP37	I-box	gGATAAGGTG	1985	9	-	part of a light responsive element
GbFIP37	GATA-motif	AAGATAAGATT	1	10	+	part of a light responsive element
GbFIP37	GATA-motif	GATAGGG	514	7	-	part of a light responsive element
GbFIP37	GATA-motif	AAGATAAGATT	569	10	-	part of a light responsive element
GbFIP37	GATA-motif	AAGGATAAGG	1764	9	-	part of a light responsive element
GbFIP37	GATA-motif	AAGGATAAGG	1987	9	-	part of a light responsive element
GbFIP37	AE-box	AGAAACTT	425	8	-	part of a module for light response
GbFIP37	WUN-motif	AAATTTCCT	1388	9	-	wound-responsive element
GbHAKAI	TCA-element	CCATCTTTTT	704	9	+	cis-acting element involved in salicylic acid responsiveness
GbHAKAI	ARE	AAACCA	38	6	+	cis-acting regulatory element essential for the anaerobic induction
GbHAKAI	AuxRR-core	GGTCCAT	65	7	-	cis-acting regulatory element involved in auxin responsiveness
GbHAKAI	circadian	CAAAGATATC	454	9	-	cis-acting regulatory element involved in circadian control
GbHAKAI	G-box	CACGAC	29	6	+	cis-acting regulatory element involved in light responsiveness
GbHAKAI	O2-site	GATGATGTGG	1777	9	-	cis-acting regulatory element involved in zein metabolism regulation
GbHAKAI	GCN4_motif	TGAGTCA	88	7	-	cis-regulatory element involved in endosperm expression
GbHAKAI	GC-motif	CCCCCG	1022	6	+	enhancer-like element involved in anoxic specific inducibility
GbHAKAI	GC-motif	CCCCCG	1513	6	-	enhancer-like element involved in anoxic specific inducibility
GbHAKAI	AACA_motif	TAACAAACTCCA	1628	11	+	involved in endosperm-specific negative expression
GbHAKAI	GT1-motif	GTGTGTGAA	1719	9	-	light responsive element
GbHAKAI	Sp1	GGGCGG	1153	6	-	light responsive element
GbHAKAI	Sp1	GGGCGG	1172	6	-	light responsive element
GbHAKAI	Sp1	GGGCGG	1409	6	-	light responsive element
GbHAKAI	MBS	CAACTG	721	6	-	MYB binding site involved in drought-inducibility
GbHAKAI	Box 4	ATTAAT	288	6	+	part of a conserved DNA module involved in light responsiveness
GbHAKAI	Box 4	ATTAAT	898	6	+	part of a conserved DNA module involved in light responsiveness
GbHAKAI	GATA-motif	GATAGGA	1579	7	-	part of a light responsive element
GbFIONA1	TGA-element	AACGAC	825	6	+	auxin-responsive element
GbFIONA1	TGA-element	AACGAC	1292	6	+	auxin-responsive element
GbFIONA1	TCA-element	TCAGAAGAGG	949	9	+	cis-acting element involved in salicylic acid responsiveness
GbFIONA1	ARE	AAACCA	162	6	-	cis-acting regulatory element essential for the anaerobic induction
GbFIONA1	ARE	AAACCA	482	6	+	cis-acting regulatory element essential for the anaerobic induction
GbFIONA1	O2-site	GATGATGTGG	296	9	+	cis-acting regulatory element involved in zein metabolism regulation
GbFIONA1	3-AF1 binding site	TAAGAGAGGAA	1257	10	+	light responsive element
GbFIONA1	GT1-motif	GGTTAA	741	6	+	light responsive element
GbFIONA1	MBS	CAACTG	499	6	+	MYB binding site involved in drought-inducibility
GbFIONA1	Box 4	ATTAAT	395	6	+	part of a conserved DNA module involved in light responsiveness
GbFIONA1	Box 4	ATTAAT	1151	6	-	part of a conserved DNA module involved in light responsiveness
GbFIONA1	Box 4	ATTAAT	1714	6	-	part of a conserved DNA module involved in light responsiveness
GbFIONA1	Box 4	ATTAAT	1931	6	-	part of a conserved DNA module involved in light responsiveness
GbFIONA1	LAMP-element	CTTTATCA	1099	8	-	part of a light responsive element
GbFIONA1	TCT-motif	TCTTAC	612	6	+	part of a light responsive element
GbFIONA1	GA-motif	ATAGATAA	1852	8	+	part of a light responsive element
GbFIONA1	GATA-motif	AAGATAAGATT	1104	10	+	part of a light responsive element
GbALKBH1A	ARE	AAACCA	1329	6	+	cis-acting regulatory element essential for the anaerobic induction
GbALKBH1A	G-box	TAACACGTAG	1388	9	-	cis-acting regulatory element involved in light responsiveness
GbALKBH1A	CGTCA-motif	CGTCA	1961	5	+	cis-acting regulatory element involved in the MeJA-responsiveness
GbALKBH1A	TGACG-motif	TGACG	1961	5	-	cis-acting regulatory element involved in the MeJA-responsiveness
GbALKBH1A	O2-site	GATGACATGG	1540	9	+	cis-acting regulatory element involved in zein metabolism regulation
GbALKBH1A	CAT-box	GCCACT	1419	6	+	cis-acting regulatory element related to meristem expression
GbALKBH1A	CAT-box	GCCACT	1721	6	+	cis-acting regulatory element related to meristem expression
GbALKBH1A	Box 4	ATTAAT	587	6	+	part of a conserved DNA module involved in light responsiveness
GbALKBH1A	Box 4	ATTAAT	600	6	+	part of a conserved DNA module involved in light responsiveness
GbALKBH1A	Box 4	ATTAAT	652	6	+	part of a conserved DNA module involved in light responsiveness
GbALKBH1A	Box 4	ATTAAT	1702	6	-	part of a conserved DNA module involved in light responsiveness
GbALKBH1A	Box 4	ATTAAT	1971	6	-	part of a conserved DNA module involved in light responsiveness
GbALKBH1A	TCT-motif	TCTTAC	228	6	-	part of a light responsive element
GbALKBH1A	chs-CMA2a	TCACTTGA	62	8	-	part of a light responsive element
GbALKBH1A	GA-motif	ATAGATAA	392	8	-	part of a light responsive element
GbALKBH1B	TGA-element	AACGAC	16	6	-	auxin-responsive element
GbALKBH1B	TGA-element	AACGAC	470	6	-	auxin-responsive element
GbALKBH1B	TGA-element	AACGAC	491	6	-	auxin-responsive element
GbALKBH1B	TATC-box	TATCCCA	1495	7	+	cis-acting element involved in gibberellin-responsiveness
GbALKBH1B	ACE	CTAACGTATT	232	9	+	cis-acting element involved in light responsiveness
GbALKBH1B	ABRE	ACGTG	1396	5	-	cis-acting element involved in the abscisic acid responsiveness
GbALKBH1B	ABRE	ACGTG	1822	5	+	cis-acting element involved in the abscisic acid responsiveness
GbALKBH1B	ARE	AAACCA	287	6	-	cis-acting regulatory element essential for the anaerobic induction
GbALKBH1B	ARE	AAACCA	915	6	+	cis-acting regulatory element essential for the anaerobic induction
GbALKBH1B	ARE	AAACCA	1306	6	+	cis-acting regulatory element essential for the anaerobic induction
GbALKBH1B	ARE	AAACCA	1363	6	+	cis-acting regulatory element essential for the anaerobic induction
GbALKBH1B	ARE	AAACCA	1599	6	-	cis-acting regulatory element essential for the anaerobic induction
GbALKBH1B	ARE	AAACCA	1991	6	-	cis-acting regulatory element essential for the anaerobic induction
GbALKBH1B	G-box	CACGTC	1396	6	+	cis-acting regulatory element involved in light responsiveness
GbALKBH1B	G-box	CACGTC	1821	6	-	cis-acting regulatory element involved in light responsiveness
GbALKBH1B	O2-site	GTTGACGTGA	1395	9	-	cis-acting regulatory element involved in zein metabolism regulation
GbALKBH1B	P-box	CCTTTTG	955	7	+	gibberellin-responsive element
GbALKBH1B	MBS	CAACTG	448	6	-	MYB binding site involved in drought-inducibility
GbALKBH1B	MBSI	aaaAaaC(G/C)GTTA	533	11	-	MYB binding site involved in flavonoid biosynthetic genes regulation
GbALKBH1B	MRE	AACCTAA	609	7	-	MYB binding site involved in light responsiveness
GbALKBH1B	Box 4	ATTAAT	1641	6	-	part of a conserved DNA module involved in light responsiveness
GbALKBH1B	Box 4	ATTAAT	1782	6	-	part of a conserved DNA module involved in light responsiveness
GbALKBH1B	TCT-motif	TCTTAC	224	6	-	part of a light responsive element
GbALKBH1B	AE-box	AGAAACAA	686	8	+	part of a module for light response
GbALKBH1B	AE-box	AGAAACTT	1071	8	-	part of a module for light response
GbALKBH2	MSA-like	TCAAACGGT	861	9	-	cis-acting element involved in cell cycle regulation
GbALKBH2	TCA-element	TCAGAAGAGG	457	9	+	cis-acting element involved in salicylic acid responsiveness
GbALKBH2	ABRE	CACGTG	565	6	+	cis-acting element involved in the abscisic acid responsiveness
GbALKBH2	ABRE	ACGTG	566	5	+	cis-acting element involved in the abscisic acid responsiveness
GbALKBH2	ABRE	ACGTG	1872	5	+	cis-acting element involved in the abscisic acid responsiveness
GbALKBH2	ARE	AAACCA	835	6	-	cis-acting regulatory element essential for the anaerobic induction
GbALKBH2	ARE	AAACCA	1652	6	-	cis-acting regulatory element essential for the anaerobic induction
GbALKBH2	AuxRR-core	GGTCCAT	950	7	+	cis-acting regulatory element involved in auxin responsiveness
GbALKBH2	G-box	TCCACATGGCA	489	10	+	cis-acting regulatory element involved in light responsiveness
GbALKBH2	G-box	CACGTG	565	6	+	cis-acting regulatory element involved in light responsiveness
GbALKBH2	G-box	CACGTG	565	6	+	cis-acting regulatory element involved in light responsiveness
GbALKBH2	G-box	TACGTG	1871	6	+	cis-acting regulatory element involved in light responsiveness
GbALKBH2	O2-site	GTTGACGTGA	271	9	+	cis-acting regulatory element involved in zein metabolism regulation
GbALKBH2	O2-site	GATGACATGG	312	9	-	cis-acting regulatory element involved in zein metabolism regulation
GbALKBH2	GCN4_motif	TGAGTCA	1875	7	+	cis-regulatory element involved in endosperm expression
GbALKBH2	GC-motif	CCCCCG	1624	6	+	enhancer-like element involved in anoxic specific inducibility
GbALKBH2	GARE-motif	TCTGTTG	1148	7	+	gibberellin-responsive element
GbALKBH2	GATA-motif	GATAGGA	413	7	+	part of a light responsive element
GbALKBH2	GATA-motif	AAGGATAAGG	419	10	+	part of a light responsive element
GbALKBH2	GATA-motif	GATAGGG	1662	7	-	part of a light responsive element
GbALKBH2	I-box	cCATATCCAAT	115	10	-	part of a light responsive element
GbALKBH2	I-box	AGATAAGG	343	8	-	part of a light responsive element
GbALKBH2	I-box	ccttatcct	420	9	-	part of a light responsive element
GbALKBH2	I-box	gGATAAGGTG	421	9	+	part of a light responsive element
GbALKBH6	TC-rich repeats	GTTTTCTTAC	1261	9	-	cis-acting element involved in defense and stress responsiveness
GbALKBH6	TCA-element	TCAGAAGAGG	1696	9	+	cis-acting element involved in salicylic acid responsiveness
GbALKBH6	ABRE	ACGTG	282	5	-	cis-acting element involved in the abscisic acid responsiveness
GbALKBH6	ABRE	ACGTG	517	5	+	cis-acting element involved in the abscisic acid responsiveness
GbALKBH6	ABRE	GACACGTGGC	1314	9	-	cis-acting element involved in the abscisic acid responsiveness
GbALKBH6	ARE	AAACCA	1117	6	-	cis-acting regulatory element essential for the anaerobic induction
GbALKBH6	ARE	AAACCA	1267	6	+	cis-acting regulatory element essential for the anaerobic induction
GbALKBH6	ARE	AAACCA	1724	6	+	cis-acting regulatory element essential for the anaerobic induction
GbALKBH6	ARE	AAACCA	1858	6	-	cis-acting regulatory element essential for the anaerobic induction
GbALKBH6	G-box	CACGTC	282	6	+	cis-acting regulatory element involved in light responsiveness
GbALKBH6	G-box	TACGTG	516	6	+	cis-acting regulatory element involved in light responsiveness
GbALKBH6	O2-site	GATGACATGG	936	9	+	cis-acting regulatory element involved in zein metabolism regulation
GbALKBH6	CAT-box	GCCACT	1215	6	+	cis-acting regulatory element related to meristem expression
GbALKBH6	GARE-motif	TCTGTTG	1057	7	-	gibberellin-responsive element
GbALKBH6	GT1-motif	GGTTAAT	601	7	+	light responsive element
GbALKBH6	GT1-motif	GGTTAAT	725	7	-	light responsive element
GbALKBH6	GT1-motif	GGTTAA	726	6	-	light responsive element
GbALKBH6	MBS	CAACTG	299	6	-	MYB binding site involved in drought-inducibility
GbALKBH6	MRE	AACCTAA	581	7	+	MYB binding site involved in light responsiveness
GbALKBH6	Box 4	ATTAAT	721	6	+	part of a conserved DNA module involved in light responsiveness
GbALKBH6	Box 4	ATTAAT	740	6	+	part of a conserved DNA module involved in light responsiveness
GbALKBH6	LAMP-element	CTTTATCA	761	8	+	part of a light responsive element
GbALKBH6	GATA-motif	GATAGGA	1829	7	+	part of a light responsive element
GbALKBH8	TC-rich repeats	GTTTTCTTAC	1618	9	-	cis-acting element involved in defense and stress responsiveness
GbALKBH8	TCA-element	TCAGAAGAGG	72	9	+	cis-acting element involved in salicylic acid responsiveness
GbALKBH8	ABRE	TACGGTC	591	7	-	cis-acting element involved in the abscisic acid responsiveness
GbALKBH8	ARE	AAACCA	537	6	-	cis-acting regulatory element essential for the anaerobic induction
GbALKBH8	ARE	AAACCA	1695	6	-	cis-acting regulatory element essential for the anaerobic induction
GbALKBH8	G-box	TCCACATGGCA	1530	10	+	cis-acting regulatory element involved in light responsiveness
GbALKBH8	G-box	TAACACGTAG	605	9	-	cis-acting regulatory element involved in light responsiveness
GbALKBH8	O2-site	GTTGACGTGA	225	9	+	cis-acting regulatory element involved in zein metabolism regulation
GbALKBH8	GCN4_motif	TGAGTCA	1334	7	+	cis-regulatory element involved in endosperm expression
GbALKBH8	GARE-motif	TCTGTTG	222	7	+	gibberellin-responsive element
GbALKBH8	Box 4	ATTAAT	437	6	+	part of a conserved DNA module involved in light responsiveness
GbALKBH8	I-box	gGATAAGGTG	719	9	+	part of a light responsive element
GbALKBH8	TCT-motif	TCTTAC	326	6	-	part of a light responsive element
GbALKBH8	LAMP-element	CTTTATCA	1763	8	+	part of a light responsive element
GbALKBH8	GA-motif	ATAGATAA	1646	8	-	part of a light responsive element
GbALKBH9A	TATC-box	TATCCCA	658	7	-	cis-acting element involved in gibberellin-responsiveness
GbALKBH9A	TCA-element	CCATCTTTTT	1571	9	+	cis-acting element involved in salicylic acid responsiveness
GbALKBH9A	ABRE	ACGTG	1763	5	-	cis-acting element involved in the abscisic acid responsiveness
GbALKBH9A	circadian	CAAAGATATC	224	9	-	cis-acting regulatory element involved in circadian control
GbALKBH9A	G-box	CACGTT	1763	6	+	cis-acting regulatory element involved in light responsiveness
GbALKBH9A	CGTCA-motif	CGTCA	932	5	-	cis-acting regulatory element involved in the MeJA-responsiveness
GbALKBH9A	TGACG-motif	TGACG	932	5	+	cis-acting regulatory element involved in the MeJA-responsiveness
GbALKBH9A	GARE-motif	TCTGTTG	1164	7	-	gibberellin-responsive element
GbALKBH9A	P-box	CCTTTTG	1729	7	-	gibberellin-responsive element
GbALKBH9A	GT1-motif	GGTTAA	198	6	-	light responsive element
GbALKBH9A	I-box	gGATAAGGTG	194	9	-	part of a light responsive element
GbALKBH9A	I-box	GTATAAGGCC	718	9	-	part of a light responsive element
GbALKBH9A	GATA-motif	GATAGGG	384	7	+	part of a light responsive element
GbALKBH9A	GATA-motif	AAGGATAAGG	720	9	-	part of a light responsive element
GbALKBH9A	GATA-motif	GATAGGA	925	7	+	part of a light responsive element
GbALKBH9A	TCT-motif	TCTTAC	942	6	+	part of a light responsive element
GbALKBH9A	AE-box	AGAAACTT	1121	8	+	part of a module for light response
GbALKBH9B	TC-rich repeats	GTTTTCTTAC	42	9	+	cis-acting element involved in defense and stress responsiveness
GbALKBH9B	ABRE	ACGTG	1860	5	-	cis-acting element involved in the abscisic acid responsiveness
GbALKBH9B	ARE	AAACCA	446	6	-	cis-acting regulatory element essential for the anaerobic induction
GbALKBH9B	ARE	AAACCA	1527	6	-	cis-acting regulatory element essential for the anaerobic induction
GbALKBH9B	G-box	CACGTT	1860	6	+	cis-acting regulatory element involved in light responsiveness
GbALKBH9B	CGTCA-motif	CGTCA	534	5	+	cis-acting regulatory element involved in the MeJA-responsiveness
GbALKBH9B	CGTCA-motif	CGTCA	755	5	+	cis-acting regulatory element involved in the MeJA-responsiveness
GbALKBH9B	CGTCA-motif	CGTCA	1184	5	+	cis-acting regulatory element involved in the MeJA-responsiveness
GbALKBH9B	CGTCA-motif	CGTCA	1411	5	-	cis-acting regulatory element involved in the MeJA-responsiveness
GbALKBH9B	CGTCA-motif	CGTCA	1902	5	+	cis-acting regulatory element involved in the MeJA-responsiveness
GbALKBH9B	TGACG-motif	TGACG	534	5	-	cis-acting regulatory element involved in the MeJA-responsiveness
GbALKBH9B	TGACG-motif	TGACG	755	5	-	cis-acting regulatory element involved in the MeJA-responsiveness
GbALKBH9B	TGACG-motif	TGACG	1184	5	-	cis-acting regulatory element involved in the MeJA-responsiveness
GbALKBH9B	TGACG-motif	TGACG	1411	5	+	cis-acting regulatory element involved in the MeJA-responsiveness
GbALKBH9B	TGACG-motif	TGACG	1902	5	-	cis-acting regulatory element involved in the MeJA-responsiveness
GbALKBH9B	P-box	CCTTTTG	54	7	-	gibberellin-responsive element
GbALKBH9B	Box 4	ATTAAT	121	6	+	part of a conserved DNA module involved in light responsiveness
GbALKBH9B	Box 4	ATTAAT	473	6	+	part of a conserved DNA module involved in light responsiveness
GbALKBH9B	TCT-motif	TCTTAC	1304	6	+	part of a light responsive element
GbALKBH10A	ARE	AAACCA	731	6	+	cis-acting regulatory element essential for the anaerobic induction
GbALKBH10A	ARE	AAACCA	1196	6	+	cis-acting regulatory element essential for the anaerobic induction
GbALKBH10A	TCA-element	CCATCTTTTT	1895	9	-	cis-acting element involved in salicylic acid responsiveness
GbALKBH10A	ABRE	CACGTG	754	6	+	cis-acting element involved in the abscisic acid responsiveness
GbALKBH10A	ABRE	ACGTG	755	5	+	cis-acting element involved in the abscisic acid responsiveness
GbALKBH10A	AuxRR-core	GGTCCAT	1692	7	-	cis-acting regulatory element involved in auxin responsiveness
GbALKBH10A	G-box	CACGTG	754	6	+	cis-acting regulatory element involved in light responsiveness
GbALKBH10A	G-box	CACGTG	754	6	+	cis-acting regulatory element involved in light responsiveness
GbALKBH10A	RY-element	CATGCATG	569	8	+	cis-acting regulatory element involved in seed-specific regulation
GbALKBH10A	CAT-box	GCCACT	132	6	+	cis-acting regulatory element related to meristem expression
GbALKBH10A	GT1-motif	GGTTAA	1331	6	+	light responsive element
GbALKBH10A	GT1-motif	GGTTAA	1388	6	-	light responsive element
GbALKBH10A	GT1-motif	GGTTAA	1797	6	-	light responsive element
GbALKBH10A	MBS	CAACTG	1433	6	+	MYB binding site involved in drought-inducibility
GbALKBH10A	Box 4	ATTAAT	183	6	+	part of a conserved DNA module involved in light responsiveness
GbALKBH10A	Box 4	ATTAAT	477	6	+	part of a conserved DNA module involved in light responsiveness
GbALKBH10A	GATA-motif	GATAGGA	1362	7	+	part of a light responsive element
GbALKBH10A	GATA-motif	GATAGGG	1766	7	-	part of a light responsive element
GbALKBH10A	chs-CMA2a	TCACTTGA	668	8	-	part of a light responsive element
GbALKBH10A	TCT-motif	TCTTAC	1423	6	+	part of a light responsive element
GbALKBH10A	TCT-motif	TCTTAC	1685	6	+	part of a light responsive element
GbALKBH10A	AE-box	AGAAACTT	1641	8	+	part of a module for light response
GbALKBH10B	TC-rich repeats	ATTCTCTAAC	1982	9	-	cis-acting element involved in defense and stress responsiveness
GbALKBH10B	ABRE	ACGTG	1476	5	+	cis-acting element involved in the abscisic acid responsiveness
GbALKBH10B	ARE	AAACCA	272	6	-	cis-acting regulatory element essential for the anaerobic induction
GbALKBH10B	ARE	AAACCA	1608	6	+	cis-acting regulatory element essential for the anaerobic induction
GbALKBH10B	G-box	CACGTT	1475	6	-	cis-acting regulatory element involved in light responsiveness
GbALKBH10B	G-box	CACGAC	164	6	+	cis-acting regulatory element involved in light responsiveness
GbALKBH10B	TGACG-motif	TGACG	305	5	+	cis-acting regulatory element involved in the MeJA-responsiveness
GbALKBH10B	TGACG-motif	TGACG	366	5	+	cis-acting regulatory element involved in the MeJA-responsiveness
GbALKBH10B	CGTCA-motif	CGTCA	305	5	-	cis-acting regulatory element involved in the MeJA-responsiveness
GbALKBH10B	CGTCA-motif	CGTCA	366	5	-	cis-acting regulatory element involved in the MeJA-responsiveness
GbALKBH10B	CAT-box	GCCACT	722	6	-	cis-acting regulatory element related to meristem expression
GbALKBH10B	GT1-motif	GGTTAAT	417	7	-	light responsive element
GbALKBH10B	GT1-motif	GGTTAA	418	6	-	light responsive element
GbALKBH10B	GT1-motif	GGTTAA	478	6	+	light responsive element
GbALKBH10B	GT1-motif	GTGTGTGAA	901	9	+	light responsive element
GbALKBH10B	MRE	AACCTAA	1440	7	+	MYB binding site involved in light responsiveness
GbALKBH10B	Box 4	ATTAAT	676	6	+	part of a conserved DNA module involved in light responsiveness
GbALKBH10B	Box 4	ATTAAT	1174	6	-	part of a conserved DNA module involved in light responsiveness
